# Supplementary material for: (4S)-(−)-4-Benzyl-2,2-dimethyl-3-o-toluoyl-1,3-oxazolidine
Source: Acta Crystallogr Sect E Struct Rep Online. 2010 Oct 20;66(Pt 11):o2850. doi: 10.1107/S1600536810040699 (PMC3009175; doi:10.1107/S1600536810040699)
Supplement: Supplementary file 1 [file e-66-o2850-sup1.cif]

##############################################################################
###                                                                        ###
###        Electronic paper (Acta Crystallographica Section E)             ###
###                                                                        ###
##############################################################################
#                                                                            #
# This CIF contains the data in a paper accepted for publication in Acta     #
# Crystallographica Section E. It conforms to the requirements of Notes      #
# for Authors for Section E, and has been peer reviewed under the auspices   #
# of the IUCr Commission on Journals.                                        #
#                                                                            #
# Full details of the Crystallographic Information File format               #
# are given in the paper "The Crystallographic Information File (CIF):       #
# a New Standard Archive File for Crystallography" by S. R. Hall, F. H.      #
# Allen and I. D. Brown [Acta Cryst. (1991), A47, 655-685].                  #
#                                                                            #
# The current version of the core CIF dictionary is obtainable from          #
# ftp://ftp.iucr.org/pub/cif_core.dic. The current version number is 2.4.    #
#                                                                            #
# Software is freely available for graphical display of the structure(s) in  #
# this CIF.  For information consult the CIF home page http://www.iucr.org/  #
# cif/home.html                                                              #
#                                                                            #
# This file may be used for bona fide research purposes within the           #
# scientific community so long as proper attribution is given to the journal # 
# article from which it was obtained.                                        #
#                                                                            #
##############################################################################
                                             
data_I
_audit_creation_method
;
CrysAlis Pro (Oxford Diffraction, 2009)
;
_chemical_name_systematic
;
(4<i>S</i>)-(-)-4-Benzyl-2,2-dimethyl-3-<i>o</i>-toluoyl-1,3-oxazolidine
;
_chemical_name_common     ?
_chemical_formula_moiety     'C20 H23 N O2'
_chemical_formula_sum     'C20 H23 N O2'
_chemical_formula_iupac     'C20 H23 N O2'
_chemical_formula_weight     309.39
_chemical_melting_point_gt     361
_chemical_melting_point_lt     363
_symmetry_cell_setting     orthorhombic
_symmetry_space_group_name_H-M     'P 21 21 2'
_symmetry_space_group_name_Hall     'P 2 2ab'
loop_
    _symmetry_equiv_pos_as_xyz
    'x, y, z'
    '-x, -y, z'
    'x+1/2, -y+1/2, -z'
    '-x+1/2, y+1/2, -z'
_cell_length_a     10.9951(2)
_cell_length_b     17.2768(3)
_cell_length_c     9.1899(2)
_cell_angle_alpha     90.00
_cell_angle_beta     90.00
_cell_angle_gamma     90.00
_cell_volume     1745.71(6)
_cell_formula_units_Z     4
_cell_measurement_reflns_used     8954
_cell_measurement_theta_min     2.56
_cell_measurement_theta_max     75.31
_cell_measurement_temperature     130(2)
_exptl_crystal_description     prism
_exptl_crystal_colour     colourless
_exptl_crystal_size_max     0.30
_exptl_crystal_size_mid     0.20
_exptl_crystal_size_min     0.09
_exptl_crystal_density_diffrn     1.177
_exptl_crystal_density_meas     ?
_exptl_crystal_density_method     'not measured'
_exptl_crystal_F_000     664
_exptl_absorpt_coefficient_mu     0.594
_exptl_absorpt_correction_type     multi-scan
_exptl_absorpt_process_details
;
(CrysAlis Pro; Oxford Diffraction, 2009)
;
_exptl_absorpt_correction_T_min     0.88182
_exptl_absorpt_correction_T_max     1.00000
_exptl_special_details
;
Absorption correction: CrysAlis Pro (Oxford Diffraction, 2009);
Empirical absorption correction using spherical harmonics,
implemented in SCALE3 ABSPACK scaling algorithm.
;
_diffrn_ambient_temperature     130(2)
_diffrn_radiation_type     CuK\a
_diffrn_radiation_wavelength     1.54184
_diffrn_radiation_source     'SuperNova (Cu) X-ray Source'
_diffrn_radiation_monochromator     'mirror'
_diffrn_measurement_device_type
                    'Oxford Diffraction SuperNova Single source at offset Atlas'
_diffrn_measurement_method     '\w scans'
_diffrn_detector_area_resol_mean     5.2679
_diffrn_reflns_number     9043
_diffrn_reflns_av_R_equivalents     0.0129
_diffrn_reflns_av_sigmaI/netI     0.0081
_diffrn_reflns_theta_min     4.77
_diffrn_reflns_theta_max     75.46
_diffrn_reflns_theta_full     75.46
_diffrn_measured_fraction_theta_max     0.979
_diffrn_measured_fraction_theta_full     0.979
_diffrn_reflns_limit_h_min     -9
_diffrn_reflns_limit_h_max     13
_diffrn_reflns_limit_k_min     -21
_diffrn_reflns_limit_k_max     21
_diffrn_reflns_limit_l_min     -11
_diffrn_reflns_limit_l_max     11
_diffrn_standards_number     ?
_diffrn_standards_interval_count     ?
_diffrn_standards_interval_time     ?
_diffrn_standards_decay_%     ?
_refine_special_details
;
Refinement of <i>F</i>^2^ against ALL reflections. The weighted <i>R</i>-factor
<i>wR</i> and goodness of fit <i>S</i> are based on <i>F</i>^2^, conventional
<i>R</i>-factors <i>R</i> are based on <i>F</i>, with <i>F</i> set to zero for
negative <i>F</i>^2^. The threshold expression of <i>F</i>^2^ >
\s(<i>F</i>^2^) is used only for calculating <i>R</i>-factors(gt) <i>etc</i>.
and is not relevant to the choice of reflections for refinement.
<i>R</i>-factors based on <i>F</i>^2^ are statistically about twice as large
as those based on <i>F</i>, and <i>R</i>- factors based on ALL data will be
even larger.
;
_reflns_number_total     3332
_reflns_number_gt     3315
_reflns_threshold_expression     I>2\s(I)
_refine_ls_structure_factor_coef     Fsqd
_refine_ls_matrix_type     full
_refine_ls_R_factor_all     0.0270
_refine_ls_R_factor_gt     0.0269
_refine_ls_wR_factor_gt     0.0728
_refine_ls_wR_factor_ref     0.0729
_refine_ls_goodness_of_fit_ref     1.045
_refine_ls_restrained_S_all     1.045
_refine_ls_number_reflns     3332
_refine_ls_number_parameters     211
_refine_ls_number_restraints     0
_refine_ls_hydrogen_treatment     constr
_refine_ls_weighting_scheme     calc
_refine_ls_weighting_details
         'calc w=1/[\s^2^(Fo^2^)+(0.0438P)^2^+0.2282P] where P=(Fo^2^+2Fc^2^)/3'
_atom_sites_solution_hydrogens     geom
_atom_sites_solution_primary     direct
_atom_sites_solution_secondary     difmap
_refine_ls_shift/su_max     0.001
_refine_ls_shift/su_mean     0.000
_refine_diff_density_max     0.144
_refine_diff_density_min     -0.131
_refine_ls_extinction_method     none
_refine_ls_extinction_coef     ?
_refine_ls_abs_structure_details     'Flack (1983), 1301 Friedel pairs'
_refine_ls_abs_structure_Flack     0.11(16)
loop_
    _atom_type_symbol
    _atom_type_description
    _atom_type_scat_dispersion_real
    _atom_type_scat_dispersion_imag
    _atom_type_scat_source
    'C' 'C' 0.0181 0.0091
                         'International Tables Vol C Tables 4.2.6.8 and 6.1.1.4'
    'H' 'H' 0.0000 0.0000
                         'International Tables Vol C Tables 4.2.6.8 and 6.1.1.4'
    'N' 'N' 0.0311 0.0180
                         'International Tables Vol C Tables 4.2.6.8 and 6.1.1.4'
    'O' 'O' 0.0492 0.0322
                         'International Tables Vol C Tables 4.2.6.8 and 6.1.1.4'
_computing_data_collection
;
CrysAlis Pro (Oxford Diffraction, 2009)
;
_computing_cell_refinement
;
CrysAlis Pro (Oxford Diffraction, 2009)
;
_computing_data_reduction
;
CrysAlis Pro (Oxford Diffraction, 2009)
;
_computing_structure_solution     'SHELXS97 (Sheldrick, 2008)'
_computing_structure_refinement     'SHELXL97 (Sheldrick, 2008)'
_computing_molecular_graphics     'ORTEP-3 for Windows (Farrugia, 1997)'
_computing_publication_material
;
WinGX (Farrugia, 1999) and PLATON (Spek, 2009)
;
loop_
    _atom_site_type_symbol
    _atom_site_label
    _atom_site_fract_x
    _atom_site_fract_y
    _atom_site_fract_z
    _atom_site_U_iso_or_equiv
    _atom_site_adp_type
    _atom_site_calc_flag
    _atom_site_refinement_flags
    _atom_site_occupancy
    _atom_site_disorder_assembly
    _atom_site_disorder_group
    O O1 0.44508(7) 0.78744(5) 0.89260(8) 0.03235(18) Uani d . 1 . .
    C C2 0.54700(10) 0.81054(6) 0.80707(11) 0.0279(2) Uani d . 1 . .
    N N3 0.54307(8) 0.75492(5) 0.68336(9) 0.02318(18) Uani d . 1 . .
    C C4 0.43450(9) 0.70515(6) 0.69370(11) 0.0233(2) Uani d . 1 . .
    H H4 0.3950 0.6997 0.5986 0.028 Uiso calc R 1 . .
    C C5 0.35771(10) 0.75411(6) 0.79567(12) 0.0289(2) Uani d . 1 . .
    H H5A 0.3142 0.7939 0.7426 0.035 Uiso calc R 1 . .
    H H5B 0.2996 0.7224 0.8482 0.035 Uiso calc R 1 . .
    C C6 0.65962(11) 0.80040(7) 0.90053(13) 0.0381(3) Uani d . 1 . .
    H H6A 0.6516 0.8307 0.9876 0.057 Uiso calc R 1 . .
    H H6B 0.7299 0.8173 0.8473 0.057 Uiso calc R 1 . .
    H H6C 0.6687 0.7468 0.9259 0.057 Uiso calc R 1 . .
    C C7 0.53116(12) 0.89341(7) 0.75407(14) 0.0384(3) Uani d . 1 . .
    H H7A 0.4563 0.8977 0.7010 0.058 Uiso calc R 1 . .
    H H7B 0.5979 0.9070 0.6917 0.058 Uiso calc R 1 . .
    H H7C 0.5293 0.9278 0.8361 0.058 Uiso calc R 1 . .
    C C8 0.62546(9) 0.75504(6) 0.57504(11) 0.0249(2) Uani d . 1 . .
    O O9 0.71397(7) 0.79867(5) 0.57306(9) 0.03526(19) Uani d . 1 . .
    C C10 0.60464(9) 0.69888(6) 0.45222(11) 0.0259(2) Uani d . 1 . .
    C C11 0.53690(10) 0.72128(6) 0.33042(11) 0.0280(2) Uani d . 1 . .
    C C12 0.52701(11) 0.66930(7) 0.21500(12) 0.0351(3) Uani d . 1 . .
    H H12 0.4831 0.6833 0.1327 0.042 Uiso calc R 1 . .
    C C13 0.58144(11) 0.59718(8) 0.22089(15) 0.0399(3) Uani d . 1 . .
    H H13 0.5733 0.5632 0.1430 0.048 Uiso calc R 1 . .
    C C14 0.64789(12) 0.57531(7) 0.34174(14) 0.0385(3) Uani d . 1 . .
    H H14 0.6842 0.5267 0.3455 0.046 Uiso calc R 1 . .
    C C15 0.65998(10) 0.62643(6) 0.45739(13) 0.0318(2) Uani d . 1 . .
    H H15 0.7052 0.6122 0.5386 0.038 Uiso calc R 1 . .
    C C16 0.47766(11) 0.79954(7) 0.32189(13) 0.0365(3) Uani d . 1 . .
    H H16A 0.4368 0.8048 0.2301 0.055 Uiso calc R 1 . .
    H H16B 0.5386 0.8391 0.3307 0.055 Uiso calc R 1 . .
    H H16C 0.4197 0.8048 0.3994 0.055 Uiso calc R 1 . .
    C C17 0.46564(9) 0.62539(6) 0.75855(12) 0.0273(2) Uani d . 1 . .
    H H17A 0.5233 0.5996 0.6951 0.033 Uiso calc R 1 . .
    H H17B 0.5046 0.6328 0.8522 0.033 Uiso calc R 1 . .
    C C18 0.35598(10) 0.57400(6) 0.77822(12) 0.0260(2) Uani d . 1 . .
    C C19 0.27740(11) 0.55825(7) 0.66370(13) 0.0346(3) Uani d . 1 . .
    H H19 0.2917 0.5800 0.5727 0.042 Uiso calc R 1 . .
    C C20 0.17747(12) 0.51009(7) 0.68425(16) 0.0432(3) Uani d . 1 . .
    H H20 0.1252 0.5003 0.6069 0.052 Uiso calc R 1 . .
    C C21 0.15498(11) 0.47678(6) 0.81733(17) 0.0428(3) Uani d . 1 . .
    H H21 0.0885 0.4442 0.8298 0.051 Uiso calc R 1 . .
    C C22 0.23189(11) 0.49212(7) 0.93230(16) 0.0413(3) Uani d . 1 . .
    H H22 0.2174 0.4698 1.0227 0.050 Uiso calc R 1 . .
    C C23 0.33108(10) 0.54099(6) 0.91312(13) 0.0331(2) Uani d . 1 . .
    H H23 0.3816 0.5518 0.9917 0.040 Uiso calc R 1 . .
loop_
    _atom_site_aniso_label
    _atom_site_aniso_U_11
    _atom_site_aniso_U_22
    _atom_site_aniso_U_33
    _atom_site_aniso_U_12
    _atom_site_aniso_U_13
    _atom_site_aniso_U_23
    O1 0.0323(4) 0.0396(4) 0.0251(4) 0.0008(3) 0.0023(3) -0.0044(3)
    C2 0.0275(5) 0.0295(5) 0.0267(5) -0.0001(4) -0.0019(4) -0.0035(4)
    N3 0.0208(4) 0.0241(4) 0.0246(4) -0.0013(3) -0.0005(3) 0.0001(3)
    C4 0.0186(5) 0.0263(5) 0.0249(4) -0.0017(4) -0.0005(4) 0.0020(4)
    C5 0.0232(5) 0.0333(5) 0.0301(5) 0.0017(4) 0.0027(4) 0.0000(4)
    C6 0.0360(6) 0.0437(6) 0.0346(6) -0.0030(5) -0.0113(5) -0.0059(5)
    C7 0.0435(7) 0.0281(5) 0.0437(6) 0.0016(5) -0.0014(6) -0.0028(5)
    C8 0.0214(5) 0.0265(4) 0.0267(5) 0.0005(4) -0.0007(4) 0.0044(4)
    O9 0.0286(4) 0.0387(4) 0.0385(4) -0.0101(3) 0.0048(3) -0.0005(4)
    C10 0.0216(5) 0.0292(5) 0.0267(5) -0.0013(4) 0.0054(4) 0.0018(4)
    C11 0.0235(5) 0.0316(5) 0.0287(5) -0.0025(4) 0.0028(4) 0.0025(4)
    C12 0.0305(6) 0.0446(6) 0.0302(5) -0.0032(5) -0.0006(5) -0.0029(5)
    C13 0.0387(7) 0.0406(6) 0.0405(7) -0.0029(5) 0.0039(5) -0.0132(5)
    C14 0.0374(6) 0.0311(5) 0.0471(7) 0.0041(5) 0.0071(6) -0.0036(5)
    C15 0.0295(5) 0.0319(5) 0.0340(6) 0.0040(5) 0.0036(4) 0.0030(4)
    C16 0.0356(6) 0.0368(6) 0.0372(6) 0.0035(5) -0.0058(5) 0.0040(5)
    C17 0.0218(5) 0.0286(5) 0.0313(5) 0.0000(4) -0.0004(4) 0.0047(4)
    C18 0.0220(5) 0.0220(4) 0.0341(5) 0.0027(4) 0.0012(4) -0.0007(4)
    C19 0.0346(6) 0.0323(5) 0.0370(6) -0.0013(4) -0.0036(5) -0.0028(5)
    C20 0.0326(6) 0.0342(6) 0.0627(8) -0.0016(5) -0.0125(6) -0.0102(6)
    C21 0.0258(5) 0.0251(5) 0.0774(9) -0.0036(4) 0.0050(6) -0.0030(5)
    C22 0.0361(6) 0.0337(6) 0.0542(7) -0.0049(5) 0.0087(6) 0.0100(6)
    C23 0.0298(6) 0.0315(5) 0.0379(6) -0.0022(5) -0.0004(5) 0.0071(5)
_geom_special_details
;
All e.s.d.'s (except the e.s.d. in the dihedral angle between two l.s. planes)
are estimated using the full covariance matrix. The cell e.s.d.'s are taken
into account individually in the estimation of e.s.d.'s in distances, angles
and torsion angles; correlations between e.s.d.'s in cell parameters are only
used when they are defined by crystal symmetry. An approximate (isotropic)
treatment of cell e.s.d.'s is used for estimating e.s.d.'s involving l.s.
planes.
;
loop_
    _geom_bond_atom_site_label_1
    _geom_bond_atom_site_label_2
    _geom_bond_site_symmetry_2
    _geom_bond_distance
    _geom_bond_publ_flag
    O1 C2 . 1.4258(13) ?
    O1 C5 . 1.4311(13) ?
    C2 N3 . 1.4892(13) ?
    C2 C6 . 1.5172(15) ?
    C2 C7 . 1.5224(15) ?
    N3 C8 . 1.3460(13) ?
    N3 C4 . 1.4742(12) ?
    C4 C5 . 1.5187(14) ?
    C4 C17 . 1.5398(14) ?
    C4 H4 . 0.9800 ?
    C5 H5A . 0.9700 ?
    C5 H5B . 0.9700 ?
    C6 H6A . 0.9600 ?
    C6 H6B . 0.9600 ?
    C6 H6C . 0.9600 ?
    C7 H7A . 0.9600 ?
    C7 H7B . 0.9600 ?
    C7 H7C . 0.9600 ?
    C8 O9 . 1.2310(12) ?
    C8 C10 . 1.5060(14) ?
    C10 C15 . 1.3926(15) ?
    C10 C11 . 1.3990(15) ?
    C11 C12 . 1.3940(16) ?
    C11 C16 . 1.5029(16) ?
    C12 C13 . 1.3834(18) ?
    C12 H12 . 0.9300 ?
    C13 C14 . 1.3820(18) ?
    C13 H13 . 0.9300 ?
    C14 C15 . 1.3882(17) ?
    C14 H14 . 0.9300 ?
    C15 H15 . 0.9300 ?
    C16 H16A . 0.9600 ?
    C16 H16B . 0.9600 ?
    C16 H16C . 0.9600 ?
    C17 C18 . 1.5082(14) ?
    C17 H17A . 0.9700 ?
    C17 H17B . 0.9700 ?
    C18 C19 . 1.3886(16) ?
    C18 C23 . 1.3918(15) ?
    C19 C20 . 1.3911(17) ?
    C19 H19 . 0.9300 ?
    C20 C21 . 1.374(2) ?
    C20 H20 . 0.9300 ?
    C21 C22 . 1.379(2) ?
    C21 H21 . 0.9300 ?
    C22 C23 . 1.3905(16) ?
    C22 H22 . 0.9300 ?
    C23 H23 . 0.9300 ?
loop_
    _geom_angle_atom_site_label_1
    _geom_angle_atom_site_label_2
    _geom_angle_atom_site_label_3
    _geom_angle_site_symmetry_1
    _geom_angle_site_symmetry_3
    _geom_angle
    _geom_angle_publ_flag
    C2 O1 C5 . . 107.28(7) ?
    O1 C2 N3 . . 102.56(8) ?
    O1 C2 C6 . . 107.28(9) ?
    N3 C2 C6 . . 112.42(9) ?
    O1 C2 C7 . . 110.47(10) ?
    N3 C2 C7 . . 111.06(9) ?
    C6 C2 C7 . . 112.53(10) ?
    C8 N3 C4 . . 126.41(8) ?
    C8 N3 C2 . . 122.96(8) ?
    C4 N3 C2 . . 110.53(8) ?
    N3 C4 C5 . . 99.50(8) ?
    N3 C4 C17 . . 111.52(8) ?
    C5 C4 C17 . . 112.53(9) ?
    N3 C4 H4 . . 110.9 ?
    C5 C4 H4 . . 110.9 ?
    C17 C4 H4 . . 110.9 ?
    O1 C5 C4 . . 103.59(8) ?
    O1 C5 H5A . . 111.0 ?
    C4 C5 H5A . . 111.0 ?
    O1 C5 H5B . . 111.0 ?
    C4 C5 H5B . . 111.0 ?
    H5A C5 H5B . . 109.0 ?
    C2 C6 H6A . . 109.5 ?
    C2 C6 H6B . . 109.5 ?
    H6A C6 H6B . . 109.5 ?
    C2 C6 H6C . . 109.5 ?
    H6A C6 H6C . . 109.5 ?
    H6B C6 H6C . . 109.5 ?
    C2 C7 H7A . . 109.5 ?
    C2 C7 H7B . . 109.5 ?
    H7A C7 H7B . . 109.5 ?
    C2 C7 H7C . . 109.5 ?
    H7A C7 H7C . . 109.5 ?
    H7B C7 H7C . . 109.5 ?
    O9 C8 N3 . . 122.95(10) ?
    O9 C8 C10 . . 120.24(9) ?
    N3 C8 C10 . . 116.81(8) ?
    C15 C10 C11 . . 120.57(10) ?
    C15 C10 C8 . . 119.15(9) ?
    C11 C10 C8 . . 120.15(9) ?
    C12 C11 C10 . . 118.17(10) ?
    C12 C11 C16 . . 120.40(10) ?
    C10 C11 C16 . . 121.42(10) ?
    C13 C12 C11 . . 121.11(11) ?
    C13 C12 H12 . . 119.4 ?
    C11 C12 H12 . . 119.4 ?
    C14 C13 C12 . . 120.42(11) ?
    C14 C13 H13 . . 119.8 ?
    C12 C13 H13 . . 119.8 ?
    C13 C14 C15 . . 119.47(11) ?
    C13 C14 H14 . . 120.3 ?
    C15 C14 H14 . . 120.3 ?
    C14 C15 C10 . . 120.25(11) ?
    C14 C15 H15 . . 119.9 ?
    C10 C15 H15 . . 119.9 ?
    C11 C16 H16A . . 109.5 ?
    C11 C16 H16B . . 109.5 ?
    H16A C16 H16B . . 109.5 ?
    C11 C16 H16C . . 109.5 ?
    H16A C16 H16C . . 109.5 ?
    H16B C16 H16C . . 109.5 ?
    C18 C17 C4 . . 113.29(8) ?
    C18 C17 H17A . . 108.9 ?
    C4 C17 H17A . . 108.9 ?
    C18 C17 H17B . . 108.9 ?
    C4 C17 H17B . . 108.9 ?
    H17A C17 H17B . . 107.7 ?
    C19 C18 C23 . . 118.19(10) ?
    C19 C18 C17 . . 121.46(10) ?
    C23 C18 C17 . . 120.35(10) ?
    C18 C19 C20 . . 120.38(12) ?
    C18 C19 H19 . . 119.8 ?
    C20 C19 H19 . . 119.8 ?
    C21 C20 C19 . . 120.90(12) ?
    C21 C20 H20 . . 119.6 ?
    C19 C20 H20 . . 119.6 ?
    C20 C21 C22 . . 119.41(11) ?
    C20 C21 H21 . . 120.3 ?
    C22 C21 H21 . . 120.3 ?
    C21 C22 C23 . . 120.03(12) ?
    C21 C22 H22 . . 120.0 ?
    C23 C22 H22 . . 120.0 ?
    C22 C23 C18 . . 121.07(11) ?
    C22 C23 H23 . . 119.5 ?
    C18 C23 H23 . . 119.5 ?
loop_
    _geom_torsion_atom_site_label_1
    _geom_torsion_atom_site_label_2
    _geom_torsion_atom_site_label_3
    _geom_torsion_atom_site_label_4
    _geom_torsion_site_symmetry_1
    _geom_torsion_site_symmetry_2
    _geom_torsion_site_symmetry_3
    _geom_torsion_site_symmetry_4
    _geom_torsion
    _geom_torsion_publ_flag
    C5 O1 C2 N3 . . . . -28.52(10) ?
    C5 O1 C2 C6 . . . . -147.11(9) ?
    C5 O1 C2 C7 . . . . 89.91(10) ?
    O1 C2 N3 C8 . . . . -179.07(9) ?
    C6 C2 N3 C8 . . . . -64.17(13) ?
    C7 C2 N3 C8 . . . . 62.91(13) ?
    O1 C2 N3 C4 . . . . 4.37(10) ?
    C6 C2 N3 C4 . . . . 119.27(10) ?
    C7 C2 N3 C4 . . . . -113.65(10) ?
    C8 N3 C4 C5 . . . . -157.19(9) ?
    C2 N3 C4 C5 . . . . 19.22(10) ?
    C8 N3 C4 C17 . . . . 83.88(12) ?
    C2 N3 C4 C17 . . . . -99.71(9) ?
    C2 O1 C5 C4 . . . . 41.88(10) ?
    N3 C4 C5 O1 . . . . -35.86(9) ?
    C17 C4 C5 O1 . . . . 82.31(10) ?
    C4 N3 C8 O9 . . . . 179.58(9) ?
    C2 N3 C8 O9 . . . . 3.59(15) ?
    C4 N3 C8 C10 . . . . 0.08(14) ?
    C2 N3 C8 C10 . . . . -175.92(9) ?
    O9 C8 C10 C15 . . . . 86.97(13) ?
    N3 C8 C10 C15 . . . . -93.51(11) ?
    O9 C8 C10 C11 . . . . -88.98(12) ?
    N3 C8 C10 C11 . . . . 90.54(11) ?
    C15 C10 C11 C12 . . . . -0.25(15) ?
    C8 C10 C11 C12 . . . . 175.64(9) ?
    C15 C10 C11 C16 . . . . -179.28(10) ?
    C8 C10 C11 C16 . . . . -3.39(15) ?
    C10 C11 C12 C13 . . . . 0.67(16) ?
    C16 C11 C12 C13 . . . . 179.71(11) ?
    C11 C12 C13 C14 . . . . -0.47(18) ?
    C12 C13 C14 C15 . . . . -0.17(19) ?
    C13 C14 C15 C10 . . . . 0.58(18) ?
    C11 C10 C15 C14 . . . . -0.37(16) ?
    C8 C10 C15 C14 . . . . -176.31(10) ?
    N3 C4 C17 C18 . . . . 177.06(8) ?
    C5 C4 C17 C18 . . . . 66.22(11) ?
    C4 C17 C18 C19 . . . . 53.80(13) ?
    C4 C17 C18 C23 . . . . -126.17(10) ?
    C23 C18 C19 C20 . . . . -0.61(16) ?
    C17 C18 C19 C20 . . . . 179.41(10) ?
    C18 C19 C20 C21 . . . . -0.49(18) ?
    C19 C20 C21 C22 . . . . 0.75(18) ?
    C20 C21 C22 C23 . . . . 0.10(18) ?
    C21 C22 C23 C18 . . . . -1.22(18) ?
    C19 C18 C23 C22 . . . . 1.46(16) ?
    C17 C18 C23 C22 . . . . -178.56(10) ?
loop_
    _geom_hbond_atom_site_label_D
    _geom_hbond_atom_site_label_H
    _geom_hbond_atom_site_label_A
    _geom_hbond_site_symmetry_A
    _geom_hbond_distance_DH
    _geom_hbond_distance_HA
    _geom_hbond_distance_DA
    _geom_hbond_angle_DHA
    _geom_hbond_publ_flag
    C4 H4 O9 3_466 0.98 2.54 3.4487(13) 154 y
    C6 H6B O9 . 0.96 2.55 3.0683(15) 114 ?
    C7 H7B O9 . 0.96 2.51 3.0800(15) 118 ?
data_global
_journal_date_recd_electronic     2010-10-06
_journal_date_accepted     2010-10-11
_journal_name_full     'Acta Crystallographica, Section E'
_journal_year     2010
_journal_volume     66
_journal_issue     11
_journal_page_first     o2850
_journal_page_last     o2850
_journal_paper_category     QO
_journal_coeditor_code     BT5373
_publ_contact_author_name     'Dr. Andrzej Gzella'
_publ_contact_author_address
;
   Department of Organic Chemistry,
   Poznan University of Medical Sciences,
   ul. Grunwaldzka 6,
   60-780 Pozna\'n,
   Poland
;
_publ_contact_author_email     akgzella@ump.edu.pl
_publ_contact_author_fax       5E307(6)
_publ_contact_author_phone       5E307(6)
_publ_section_title
;
(4<i>S</i>)-(-)-4-Benzyl-2,2-dimethyl-3-<i>o</i>-toluoyl-1,3-oxazolidine
;
loop_
    _publ_author_name
    _publ_author_address
    'Gzella, Andrzej K.'
;  Faculty of Pharmacy,
   Ludwik Rydygier Collegium Medicum in Bydgoszcz,
   Nicolaus Copernicus University in Torun,
   ul. M. Curie Sk\/lodowskiej 9, 85-094 Bydgoszcz, Poland
;
    'Chrzanowska, Maria'
;  Faculty of Chemistry, A. Mickiewicz University
   ul. Grunwaldzka 6
   60-780 Pozna\'n
   Poland
;
    'Dreas, Agnieszka'
;  Faculty of Chemistry, A. Mickiewicz University
   ul. Grunwaldzka 6
   60-780 Pozna\'n
   Poland
;
    'Meissner, Zofia'
;  Faculty of Chemistry, A. Mickiewicz University
   ul. Grunwaldzka 6
   60-780 Pozna\'n
   Poland
;
