# Supplementary material for: (4S)-(−)-4-Benzyl-2,2-dimethyl-3-o-toluoyl-1,3-oxazolidine
Source: Acta Crystallogr Sect E Struct Rep Online. 2010 Oct 20;66(Pt 11):o2850. doi: 10.1107/S1600536810040699 (PMC3009175; doi:10.1107/S1600536810040699)
Supplement: Supplementary file 2 [file e-66-o2850-Isup2.hkl]

#
# h,k,l, Fc-squared, Fo-squared, sigma(Fo-squared) and status flag
#
data_I
_shelx_title 'chrz0408 in P2(1)2(1)2; Gzella et al.'
_shelx_refln_list_code          4
_shelx_F_calc_maximum       62.01
_exptl_crystal_F_000       664.00
_reflns_d_resolution_high  0.7964
 
loop_
 _symmetry_equiv_pos_as_xyz
 'x, y, z'
 '-x, -y, z'
 'x+1/2, -y+1/2, -z'
 '-x+1/2, y+1/2, -z'
 
_cell_length_a    10.9951
_cell_length_b    17.2768
_cell_length_c     9.1899
_cell_angle_alpha  90.000
_cell_angle_beta   90.000
_cell_angle_gamma  90.000
 
_shelx_F_squared_multiplier     1.000
 
loop_
 _refln_index_h
 _refln_index_k
 _refln_index_l
 _refln_F_squared_calc
 _refln_F_squared_meas
 _refln_F_squared_sigma
 _refln_observed_status
   4   0   0        5.97        3.89      0.11 o
   6   0   0     1149.62     1107.32     15.90 o
   8   0   0      272.48      267.28      2.94 o
  10   0   0     1648.23     1568.80     13.99 o
  12   0   0      197.47      190.17      1.09 o
   1   1   0      890.64      781.62      6.21 o
   3   1   0      388.20      373.20      3.21 o
   4   1   0       54.60       43.09      0.57 o
   5   1   0      210.29      231.37      1.72 o
   6   1   0      106.57      110.55      1.08 o
   7   1   0       90.19       93.11      0.83 o
   8   1   0       13.06       16.18      0.35 o
   9   1   0        1.94        4.05      0.38 o
  10   1   0      200.92      207.85      0.92 o
  11   1   0        0.36        0.50      0.20 o
  12   1   0      112.63      110.67      1.26 o
  13   1   0       11.47        9.98      0.17 o
   1   2   0      350.41      327.42      2.25 o
   3   2   0     1099.67     1091.92      5.93 o
   4   2   0      386.79      402.34      1.18 o
   5   2   0      148.31      150.81      0.68 o
   6   2   0      333.44      351.27      1.38 o
   7   2   0       84.13       92.13      0.80 o
   8   2   0       89.87       73.21      1.14 o
   9   2   0       14.48       13.83      0.40 o
  10   2   0       67.51       59.55      0.51 o
  11   2   0       12.66       12.07      0.28 o
  12   2   0      614.55      630.24      6.56 o
  13   2   0       71.42       69.30      0.55 o
   1   3   0      150.01      148.03      0.74 o
   2   3   0      198.84      194.69      0.70 o
   3   3   0        5.88        5.83      0.15 o
   4   3   0      927.88      849.02      4.35 o
   5   3   0      164.08      186.17      1.01 o
   6   3   0       91.96      104.55      0.99 o
   7   3   0       89.96       74.71      1.16 o
   8   3   0        1.47        1.94      0.16 o
   9   3   0        1.06        0.83      0.12 o
  10   3   0      442.90      441.88      4.85 o
  11   3   0       51.87       54.79      0.46 o
  12   3   0       12.06       10.02      0.34 o
  13   3   0        0.16        0.81      0.18 o
   1   4   0      137.84      129.68      0.41 o
   2   4   0     1798.59     1594.03      7.83 o
   3   4   0      341.54      357.42      2.92 o
   4   4   0      275.14      279.11      0.87 o
   5   4   0      117.36       84.52      0.93 o
   6   4   0        3.69        4.92      0.25 o
   7   4   0       67.01       62.78      0.83 o
   8   4   0       13.12       11.58      0.38 o
   9   4   0      173.79      163.87      0.76 o
  10   4   0      124.73      124.74      0.79 o
  11   4   0      196.57      196.94      2.97 o
  12   4   0       44.69       47.81      0.57 o
  13   4   0      111.37      109.79      0.64 o
   2   5   0     1156.36     1090.94      9.61 o
   4   5   0     1506.74     1572.23      8.21 o
   5   5   0     1274.16     1352.03     11.80 o
   6   5   0        7.20        6.74      0.22 o
   7   5   0        3.68        2.25      0.18 o
   8   5   0       11.18       13.43      0.26 o
   9   5   0      146.19      146.73      1.40 o
  10   5   0       43.99       43.27      0.43 o
  11   5   0      208.40      217.40      1.24 o
  12   5   0      116.38      119.57      0.81 o
   0   6   0     1209.02     1160.31     10.51 o
   1   6   0     2166.06     2064.12     14.15 o
   2   6   0      593.11      583.48      4.35 o
   3   6   0     1945.53     1841.60     11.44 o
   4   6   0      981.75     1025.39      3.12 o
   5   6   0      890.40      908.98      2.68 o
   6   6   0        8.72       12.99      0.35 o
   7   6   0       12.72       11.68      0.53 o
   8   6   0       74.71       78.64      0.41 o
   9   6   0      351.91      343.73      2.37 o
  10   6   0      147.87      141.18      1.56 o
  11   6   0      244.03      266.96      1.31 o
  12   6   0       99.82      100.99      0.71 o
   1   7   0       28.29       17.21      0.29 o
   2   7   0      842.21      840.02      4.10 o
   3   7   0     1905.33     1952.66     15.92 o
   4   7   0      110.34      110.34      0.79 o
   5   7   0      289.65      299.68      1.36 o
   6   7   0       13.25       16.95      0.31 o
   7   7   0        8.24        9.18      0.32 o
   8   7   0       37.93       38.65      0.65 o
   9   7   0       24.79       22.95      0.34 o
  10   7   0       14.20       15.67      0.41 o
  11   7   0        7.52        9.40      0.49 o
  12   7   0       20.28       20.83      0.33 o
   0   8   0      432.81      444.82      1.97 o
   1   8   0       30.92       25.25      0.31 o
   2   8   0        2.49        1.15      0.17 o
   3   8   0      579.33      625.57      2.31 o
   4   8   0       15.21       12.00      0.37 o
   5   8   0       24.94       27.55      0.58 o
   6   8   0      140.22      144.54      1.66 o
   7   8   0       15.52       16.50      0.24 o
   8   8   0       27.32       27.99      0.27 o
   9   8   0       49.29       45.62      0.69 o
  10   8   0       65.79       64.81      0.50 o
  11   8   0        0.11        0.46      0.15 o
   1   9   0      533.27      485.41      3.97 o
   2   9   0      305.22      311.32      1.89 o
   3   9   0      454.53      439.72      1.52 o
   4   9   0      500.75      506.04      2.34 o
   5   9   0      491.77      521.75      3.51 o
   6   9   0       16.93       17.64      0.42 o
   7   9   0       12.45       14.16      0.75 o
   8   9   0       13.48       12.01      0.21 o
   9   9   0       11.86        9.45      0.24 o
  10   9   0        2.41        6.35      0.21 o
  11   9   0       77.88       81.72      0.45 o
   0  10   0     2839.17     2870.77     49.97 o
   1  10   0      295.22      316.69      2.96 o
   2  10   0      232.12      221.10      1.66 o
   3  10   0       11.19       13.11      0.39 o
   4  10   0      266.77      243.86      1.99 o
   5  10   0       17.12       17.12      0.24 o
   6  10   0      215.63      212.30      3.01 o
   7  10   0        0.42        0.44      0.35 o
   8  10   0      218.60      213.90      4.03 o
   9  10   0       18.72       10.44      1.74 o
  10  10   0       16.94       17.32      0.43 o
  11  10   0       88.17       90.71      0.69 o
   1  11   0      116.71      123.38      0.94 o
   2  11   0        0.28        0.65      0.21 o
   3  11   0       50.30       51.50      1.32 o
   4  11   0     1124.15     1113.04      4.33 o
   5  11   0      741.41      716.50      3.78 o
   6  11   0       96.42       86.50      1.24 o
   7  11   0       13.12       11.35      0.41 o
   8  11   0      204.44      181.02      1.98 o
   9  11   0       44.41       38.56      0.92 o
  10  11   0        0.08        0.19      0.23 o
  11  11   0        5.47        6.06      0.23 o
   0  12   0      331.69      303.49      1.93 o
   1  12   0       33.68       40.09      0.58 o
   2  12   0       66.14       65.51      1.01 o
   3  12   0       29.44       32.44      0.43 o
   4  12   0      184.75      186.18      0.91 o
   5  12   0       31.73       32.98      0.59 o
   6  12   0        9.51       13.03      0.41 o
   7  12   0      340.64      293.51      1.64 o
   8  12   0      305.70      300.81      4.30 o
   9  12   0        0.00        0.28      0.18 o
  10  12   0        3.55        2.46      0.24 o
  11  12   0        0.05        1.02      0.14 o
   1  13   0       38.22       37.90      0.32 o
   2  13   0      193.97      191.56      0.91 o
   3  13   0       37.05       30.13      0.33 o
   4  13   0     1080.17     1005.38      4.85 o
   5  13   0       96.79       83.41      0.86 o
   6  13   0      581.38      551.64      2.19 o
   7  13   0       36.87       37.93      0.62 o
   8  13   0       20.16       23.85      0.41 o
   9  13   0        3.58        3.59      0.19 o
  10  13   0        5.68        6.04      0.24 o
  11  13   0       55.96       56.74      0.38 o
   0  14   0       19.37       19.34      0.83 o
   1  14   0      299.99      283.75      0.96 o
   2  14   0      152.59      143.68      0.97 o
   3  14   0       15.65       17.53      0.27 o
   4  14   0       12.60       10.42      0.35 o
   5  14   0      199.65      181.04      1.23 o
   6  14   0       48.80       55.35      0.71 o
   7  14   0       71.53       66.44      0.75 o
   8  14   0        8.05       11.11      0.26 o
   9  14   0       17.10       12.46      2.18 o
  10  14   0        0.73        0.77      0.15 o
   1  15   0       21.60       21.11      0.26 o
   2  15   0       79.00       69.65      0.53 o
   3  15   0       39.08       34.23      0.37 o
   4  15   0      182.86      163.03      1.08 o
   5  15   0      211.48      201.49      1.23 o
   6  15   0        4.98        7.24      0.33 o
   7  15   0      100.55      101.87      0.61 o
   8  15   0       16.60       16.43      0.24 o
   9  15   0        2.09        2.09      0.13 o
   0  16   0      500.27      479.35      9.11 o
   1  16   0        4.91        4.75      0.18 o
   2  16   0       44.11       48.58      0.72 o
   3  16   0       18.03       20.75      0.42 o
   4  16   0        5.27        4.26      0.24 o
   5  16   0        1.06        2.50      0.34 o
   6  16   0       30.09       36.34      0.74 o
   7  16   0        1.84        1.55      0.16 o
   8  16   0       53.03       44.65      0.34 o
   9  16   0       37.11       30.28      0.75 o
   1  17   0        0.00        0.17      0.12 o
   2  17   0       70.79       73.46      1.25 o
   3  17   0        0.23        0.20      0.16 o
   4  17   0       70.35       69.75      0.74 o
   5  17   0      197.02      211.80      0.77 o
   6  17   0        3.04        2.84      0.12 o
   7  17   0        5.39        6.75      0.20 o
   8  17   0        8.44        8.47      0.45 o
   0  18   0      258.97      261.96      2.41 o
   1  18   0       24.24       22.53      0.29 o
   2  18   0        0.51        0.60      0.14 o
   3  18   0      134.26      141.31      0.90 o
   4  18   0      333.81      346.55      3.43 o
   5  18   0      102.53      101.69      0.61 o
   6  18   0       40.35       33.56      0.31 o
   7  18   0        4.58        3.12      0.51 o
   1  19   0        1.07        1.35      0.16 o
   2  19   0       23.89       23.14      0.27 o
   3  19   0        1.43        0.90      0.13 o
   4  19   0        7.82       10.14      0.27 o
   5  19   0       41.66       45.85      0.33 o
   6  19   0        0.02        0.04      0.09 o
   0  20   0      126.88      134.43      0.81 o
   1  20   0        0.44        0.82      0.11 o
   2  20   0        1.14        1.93      0.14 o
   3  20   0       31.13       31.40      0.45 o
   4  20   0        9.07        8.09      0.15 o
   5  20   0       25.14       22.85      0.27 o
   1  21   0      107.38      122.80      0.64 o
   2  21   0       20.51       18.80      0.27 o
   3  21   0        1.12        2.12      0.09 o
   2   0   1       40.65       57.73      0.33 o
   3   0   1       22.64       21.80      0.36 o
   4   0   1       70.27       66.44      0.68 o
   5   0   1       79.55       68.54      0.82 o
   6   0   1       32.93       34.11      0.85 o
   7   0   1      266.61      304.45      2.54 o
   8   0   1       57.72       65.67      0.48 o
   9   0   1      110.18      113.97      0.96 o
  10   0   1      222.98      226.83      2.58 o
  11   0   1      676.26      684.05      7.71 o
  12   0   1      115.12      119.98      0.90 o
  13   0   1       13.61       13.18      0.27 o
 -13   1   1       35.08       35.65      0.41 o
 -12   1   1       12.47       12.76      0.25 o
 -11   1   1      144.25      148.63      0.76 o
 -10   1   1      118.22      116.19      0.69 o
  -9   1   1        3.21        3.97      0.19 o
  -8   1   1       16.47       16.01      0.33 o
  -7   1   1        6.79        7.92      0.34 o
  -6   1   1      297.00      317.23      3.03 o
  -5   1   1       25.41       23.54      0.34 o
  -4   1   1       16.42       17.29      0.24 o
  -3   1   1     1418.94     1352.81     16.28 o
  -1   1   1     1048.72      915.05      9.29 o
   0   1   1      931.37      797.60      4.94 o
   1   1   1     1051.65      918.82     14.63 o
   3   1   1     1426.44     1411.36     15.32 o
   4   1   1       16.64       16.80      0.21 o
   5   1   1       25.96       23.73      0.39 o
   6   1   1      291.29      312.36      1.56 o
   7   1   1        6.75        8.27      0.83 o
   8   1   1       16.63       15.93      0.28 o
   9   1   1        3.18        4.22      0.33 o
  10   1   1      118.63      116.33      0.99 o
  11   1   1      143.06      149.76      0.76 o
  12   1   1       12.94       13.37      0.26 o
  13   1   1       35.06       35.02      0.37 o
 -13   2   1       72.23       74.37      0.56 o
 -12   2   1       28.24       29.71      0.44 o
 -11   2   1      108.32      112.48      0.65 o
 -10   2   1      192.96      196.47      4.44 o
  -9   2   1      521.61      513.49      8.14 o
  -8   2   1      628.87      621.25      6.16 o
  -7   2   1      161.64      181.55      0.97 o
  -6   2   1      932.49      954.45      3.44 o
  -5   2   1     1329.33     1365.47     12.47 o
  -4   2   1      700.50      690.00      6.99 o
   3   2   1     3845.80     3251.24     24.55 o
   4   2   1      697.09      674.84      2.91 o
   5   2   1     1332.95     1353.80     10.32 o
   6   2   1      929.39      957.10      5.38 o
   7   2   1      163.91      181.85      1.23 o
   8   2   1      627.12      624.69      6.33 o
   9   2   1      521.75      520.60      2.11 o
  10   2   1      191.31      196.88      3.73 o
  11   2   1      107.81      110.22      0.65 o
  12   2   1       27.93       29.38      0.33 o
 -13   3   1        9.20        8.36      0.23 o
 -12   3   1        1.44        1.84      0.25 o
 -11   3   1       46.96       49.72      0.44 o
 -10   3   1      331.22      330.91      1.11 o
  -9   3   1      480.62      477.13      2.57 o
  -8   3   1      349.31      356.28      5.22 o
  -7   3   1      143.34      135.81      1.80 o
  -6   3   1      488.12      514.44      3.49 o
  -5   3   1      642.92      722.99      5.91 o
  -4   3   1     1134.17     1146.13      5.48 o
  -3   3   1      322.79      315.81      2.53 o
  -2   3   1      740.79      733.99      4.15 o
   2   3   1      733.83      715.05      3.53 o
   3   3   1      324.90      312.81      0.80 o
   4   3   1     1130.99     1124.01      5.29 o
   5   3   1      642.38      711.67      3.58 o
   6   3   1      492.76      519.21      4.75 o
   7   3   1      143.11      137.13      1.16 o
   8   3   1      347.70      353.46      2.22 o
   9   3   1      481.14      472.15      3.96 o
  10   3   1      331.04      336.65      0.90 o
  11   3   1       47.67       50.05      0.45 o
  12   3   1        1.60        1.67      0.25 o
 -13   4   1       85.57       85.89      0.56 o
 -12   4   1      238.83      244.98      1.18 o
 -11   4   1       27.06       27.90      0.63 o
 -10   4   1      129.72      138.72      0.71 o
  -9   4   1       18.49       17.54      0.48 o
  -8   4   1       32.47       38.12      0.40 o
  -7   4   1      154.95      156.96      1.20 o
  -6   4   1      896.48      945.06      4.41 o
  -5   4   1      657.09      670.11      3.57 o
  -4   4   1     1144.80     1189.00      9.69 o
  -3   4   1      301.23      283.36      0.76 o
  -2   4   1     1490.51     1351.33      6.29 o
  -1   4   1       22.79       25.31      0.25 o
   0   4   1      185.76      183.72      0.62 o
   1   4   1       22.16       24.43      0.29 o
   2   4   1     1487.30     1364.96     12.17 o
   3   4   1      299.75      279.37      1.90 o
   4   4   1     1141.81     1172.95      9.45 o
   5   4   1      663.54      681.88      3.26 o
   6   4   1      895.86      935.63      8.04 o
   7   4   1      154.88      160.20      1.25 o
   8   4   1       31.90       37.27      0.51 o
   9   4   1       18.49       17.37      0.34 o
  10   4   1      130.20      139.37      0.60 o
  11   4   1       27.73       28.56      0.34 o
  12   4   1      238.80      244.61      1.18 o
 -13   5   1       30.81       31.26      0.33 o
 -12   5   1      265.37      265.57      1.19 o
 -11   5   1       82.08       82.29      0.78 o
 -10   5   1       50.61       53.43      0.47 o
  -9   5   1       52.11       45.81      0.78 o
  -8   5   1      160.49      142.08      1.51 o
  -7   5   1       63.26       67.58      1.05 o
  -6   5   1        7.04        5.02      0.48 o
  -5   5   1     1289.12     1353.95      5.43 o
  -4   5   1      389.74      424.18      3.09 o
  -3   5   1      451.20      445.16      1.88 o
  -2   5   1     1720.62     1612.03     12.78 o
  -1   5   1     1945.04     1825.58      6.83 o
   0   5   1       29.50       22.28      0.24 o
   1   5   1     1950.96     1821.23      8.38 o
   2   5   1     1717.35     1643.25      7.18 o
   3   5   1      447.68      440.81      2.11 o
   4   5   1      391.80      426.22      3.92 o
   5   5   1     1292.15     1348.34      4.97 o
   6   5   1        6.63        4.63      0.23 o
   7   5   1       62.66       70.27      0.84 o
   8   5   1      162.31      143.23      1.06 o
   9   5   1       52.66       46.76      0.65 o
  10   5   1       50.86       53.52      0.37 o
  11   5   1       81.94       81.69      0.53 o
  12   5   1      266.10      267.49      1.18 o
 -13   6   1      103.26       97.44      0.49 o
 -12   6   1       72.02       76.93      0.62 o
 -11   6   1      137.57      129.81      0.93 o
 -10   6   1       97.07       93.87      0.64 o
  -9   6   1        9.27       10.71      0.32 o
  -8   6   1       71.95       72.65      1.03 o
  -7   6   1      285.60      290.38      5.67 o
  -6   6   1       57.41       55.54      0.58 o
  -5   6   1      750.92      777.27      7.79 o
  -4   6   1      240.58      219.29      2.56 o
  -3   6   1      504.18      518.78      2.95 o
  -2   6   1     1512.10     1522.40     11.44 o
  -1   6   1     3132.48     2891.21     22.30 o
   0   6   1      962.83      893.72      6.41 o
   1   6   1     3118.22     2846.10     37.62 o
   2   6   1     1509.36     1497.30      6.27 o
   3   6   1      503.00      516.18      3.74 o
   4   6   1      237.62      214.16      1.59 o
   5   6   1      745.21      790.58      4.52 o
   6   6   1       57.43       58.17      0.59 o
   7   6   1      283.67      288.04      5.16 o
   8   6   1       71.05       68.65      0.44 o
   9   6   1        9.49       10.93      0.20 o
  10   6   1       96.33       94.51      0.62 o
  11   6   1      138.31      129.91      0.65 o
  12   6   1       72.01       80.02      0.63 o
 -12   7   1       35.68       35.02      0.40 o
 -11   7   1       60.59       59.62      0.61 o
 -10   7   1       99.69       99.99      0.61 o
  -9   7   1      104.38       95.78      0.63 o
  -8   7   1      245.62      249.63      3.25 o
  -7   7   1       18.02       21.81      0.39 o
  -6   7   1       36.45       36.18      0.48 o
  -5   7   1      446.15      483.78      2.89 o
  -4   7   1      196.71      203.07      2.63 o
  -3   7   1      264.35      282.78      1.70 o
  -2   7   1      130.45      144.87      1.43 o
  -1   7   1      743.54      762.73      3.19 o
   0   7   1     2313.40     2197.51     10.94 o
   1   7   1      743.81      770.53      6.09 o
   2   7   1      130.01      143.79      0.76 o
   3   7   1      266.66      282.05      1.84 o
   4   7   1      195.62      202.23      1.56 o
   5   7   1      447.08      490.86      1.60 o
   6   7   1       35.76       36.67      0.49 o
   7   7   1       17.84       20.98      0.23 o
   8   7   1      246.38      252.11      0.93 o
   9   7   1      102.95       94.40      1.11 o
  10   7   1      100.44      100.81      0.63 o
  11   7   1       60.57       59.98      0.44 o
 -12   8   1        2.34        2.87      0.16 o
 -11   8   1       20.64       21.00      0.37 o
 -10   8   1      132.24      134.37      0.69 o
  -9   8   1       78.98       86.04      0.78 o
  -8   8   1       43.32       39.91      0.41 o
  -7   8   1      328.80      328.44      6.15 o
  -6   8   1      415.91      383.83     10.40 o
  -5   8   1       95.18      104.55      1.07 o
  -4   8   1      637.58      649.34      3.98 o
  -3   8   1     1671.95     1718.34     16.58 o
  -2   8   1      824.40      845.55      9.96 o
  -1   8   1      470.40      482.21      4.37 o
   0   8   1       14.42       16.73      0.34 o
   1   8   1      466.28      476.83      3.82 o
   2   8   1      818.79      847.18      4.50 o
   3   8   1     1670.92     1712.42     13.43 o
   4   8   1      641.75      644.58     12.32 o
   5   8   1       96.27      107.11      0.95 o
   6   8   1      415.50      387.11      3.62 o
   7   8   1      327.12      327.54      3.20 o
   8   8   1       43.73       40.21      0.43 o
   9   8   1       79.56       87.01      0.81 o
  10   8   1      131.65      135.84      1.12 o
  11   8   1       20.69       20.82      0.40 o
 -11   9   1       69.50       72.01      0.41 o
 -10   9   1       18.98       19.99      0.28 o
  -9   9   1       99.25       99.74      1.05 o
  -8   9   1      370.73      357.62      1.53 o
  -7   9   1      150.57      137.38      1.81 o
  -6   9   1       54.54       53.46      2.02 o
  -5   9   1        5.44        5.00      0.23 o
  -4   9   1       39.60       36.24      0.50 o
  -3   9   1      335.09      340.33      2.86 o
  -2   9   1      423.50      417.39      2.97 o
  -1   9   1      343.60      350.15      1.40 o
   0   9   1      275.67      283.69      1.13 o
   1   9   1      342.37      348.06      2.78 o
   2   9   1      421.98      416.97      2.72 o
   3   9   1      333.97      342.20      1.60 o
   4   9   1       39.79       37.72      0.59 o
   5   9   1        5.18        4.42      0.49 o
   6   9   1       55.92       53.98      0.92 o
   7   9   1      150.49      136.97      0.85 o
   8   9   1      372.18      356.09      1.13 o
   9   9   1       98.07       97.44      1.10 o
  10   9   1       18.94       20.39      0.62 o
  11   9   1       69.45       73.70      0.66 o
 -11  10   1        5.20        5.38      0.24 o
 -10  10   1      124.68      122.56      0.94 o
  -9  10   1       44.61       42.49      0.95 o
  -8  10   1       22.86       26.00      1.15 o
  -7  10   1      114.45      117.92      1.17 o
  -5  10   1       16.61       17.22      0.53 o
  -4  10   1       57.86       60.92      1.12 o
  -3  10   1      350.67      374.79      2.14 o
  -2  10   1       96.78       98.04      0.71 o
  -1  10   1       77.11       78.27      0.63 o
   0  10   1       26.33       35.31      0.71 o
   1  10   1       76.68       79.42      0.78 o
   2  10   1       98.88      101.06      0.79 o
   3  10   1      352.43      372.96      4.31 o
   4  10   1       58.38       60.28      0.76 o
   5  10   1       16.47       16.69      0.53 o
   6  10   1       89.08       86.88      0.69 o
   7  10   1      113.42      115.97      0.68 o
   8  10   1       23.03       25.17      0.94 o
   9  10   1       44.39       42.38      0.66 o
  10  10   1      124.40      124.98      0.97 o
  11  10   1        5.17        5.82      0.25 o
 -11  11   1        0.99        1.60      0.17 o
 -10  11   1        3.36        3.19      0.26 o
  -9  11   1      292.70      298.91      1.55 o
  -8  11   1      132.34      130.82      1.10 o
  -7  11   1        7.10        7.89      0.39 o
  -6  11   1      199.31      211.46      3.82 o
  -4  11   1      133.67      141.60      1.83 o
  -3  11   1      271.86      276.50      3.78 o
  -2  11   1       74.40       81.96      1.07 o
  -1  11   1      317.90      314.46      3.51 o
   0  11   1      136.01      156.97      1.64 o
   1  11   1      319.33      316.62      1.43 o
   2  11   1       75.73       85.41      1.58 o
   3  11   1      273.53      275.22      2.02 o
   4  11   1      133.35      133.90      1.50 o
   5  11   1      397.98      391.24      3.89 o
   6  11   1      198.20      209.10      1.10 o
   7  11   1        6.78        7.32      0.26 o
   8  11   1      133.18      130.51      1.06 o
   9  11   1      291.84      297.17      1.57 o
  10  11   1        3.50        3.75      0.28 o
  11  11   1        0.92        1.51      0.17 o
 -11  12   1       23.77       23.55      0.29 o
 -10  12   1       40.05       42.45      0.52 o
  -9  12   1       25.81       24.49      0.48 o
  -8  12   1       30.45       28.20      0.57 o
  -6  12   1       88.10       83.07      0.88 o
  -5  12   1       98.78      101.93      0.90 o
  -4  12   1      260.23      253.41      2.05 o
  -3  12   1       92.08       92.70      2.11 o
  -2  12   1      162.46      165.93      1.59 o
  -1  12   1      105.30       98.89      1.72 o
   0  12   1        8.86       10.79      0.33 o
   1  12   1      104.71       97.28      1.03 o
   2  12   1      164.25      166.23      2.20 o
   3  12   1       92.57       88.51      1.52 o
   4  12   1      259.25      241.57      1.39 o
   5  12   1       98.97       99.22      0.96 o
   6  12   1       87.57       81.50      0.87 o
   7  12   1      244.86      221.49      1.24 o
   8  12   1       29.99       27.34      0.45 o
   9  12   1       25.47       25.03      0.34 o
  10  12   1       40.53       42.35      0.53 o
  11  12   1       23.53       23.50      0.31 o
 -10  13   1       16.84       18.61      0.34 o
  -8  13   1        1.66        1.37      0.42 o
  -6  13   1       32.65       34.18      0.61 o
  -5  13   1      396.06      376.65      1.79 o
  -4  13   1       27.72       32.11      0.50 o
  -3  13   1      135.63      130.90      1.44 o
  -2  13   1      181.26      177.78      1.55 o
  -1  13   1      126.48      119.48      1.07 o
   0  13   1        1.89        1.94      0.12 o
   1  13   1      126.19      119.37      0.81 o
   2  13   1      179.80      173.60      1.17 o
   3  13   1      137.15      126.71      1.25 o
   4  13   1       27.60       30.38      0.35 o
   5  13   1      396.04      371.59      1.73 o
   6  13   1       32.32       32.77      0.57 o
   7  13   1      100.11      103.96      0.68 o
   8  13   1        1.70        1.50      0.20 o
   9  13   1       66.07       64.74      0.64 o
  10  13   1       17.14       18.85      0.34 o
 -10  14   1        0.67        0.71      0.14 o
  -9  14   1       42.16       44.82      0.53 o
  -8  14   1        7.30        6.21      0.16 o
  -7  14   1       54.67       52.13      0.69 o
  -6  14   1      152.20      149.13      2.89 o
  -5  14   1      153.73      136.45      1.01 o
  -4  14   1        4.21        5.79      0.36 o
  -3  14   1      112.72      109.01      2.09 o
  -2  14   1       65.41       62.44      0.47 o
  -1  14   1      220.67      214.63      2.10 o
   0  14   1       18.77       16.98      0.32 o
   1  14   1      221.64      215.65      1.64 o
   2  14   1       66.50       62.74      0.38 o
   3  14   1      112.57      109.42      0.90 o
   4  14   1        4.43        5.15      0.15 o
   5  14   1      153.85      137.50      1.04 o
   6  14   1      152.08      149.42      2.36 o
   7  14   1       54.92       52.44      0.49 o
   8  14   1        7.59        6.48      0.23 o
   9  14   1       42.39       44.65      0.36 o
  10  14   1        0.67        0.86      0.14 o
  -9  15   1       13.64       14.05      0.29 o
  -8  15   1        2.01        1.71      0.11 o
  -7  15   1       92.42       91.85      0.82 o
  -6  15   1       87.56       87.98      1.70 o
  -5  15   1      155.42      157.67      0.77 o
  -4  15   1      125.82      126.29      1.01 o
  -3  15   1      344.22      345.86      1.31 o
  -2  15   1      336.85      317.57      1.09 o
  -1  15   1      143.53      150.42      0.93 o
   0  15   1      489.85      462.99      1.39 o
   1  15   1      143.42      150.64      0.65 o
   2  15   1      335.65      315.31      1.09 o
   3  15   1      347.38      344.90      1.60 o
   4  15   1      124.83      127.29      0.68 o
   5  15   1      155.00      158.76      1.06 o
   6  15   1       88.08       88.81      1.27 o
   7  15   1       93.13       93.37      0.79 o
   8  15   1        1.98        1.81      0.24 o
   9  15   1       13.64       13.32      0.25 o
  -9  16   1       34.12       32.21      0.32 o
  -8  16   1        2.10        2.26      0.09 o
  -7  16   1       12.28       11.83      0.29 o
  -6  16   1      118.14      113.35      1.45 o
  -5  16   1       46.87       43.71      0.36 o
  -4  16   1      108.37      100.34      0.61 o
  -3  16   1      106.06      106.12      0.95 o
  -2  16   1       76.71       81.02      0.74 o
  -1  16   1      309.23      293.31      1.31 o
   0  16   1      189.09      180.86      0.88 o
   1  16   1      311.56      292.48      1.82 o
   2  16   1       77.47       81.31      1.17 o
   3  16   1      105.82      105.90      1.49 o
   4  16   1      106.97       98.47      0.57 o
   5  16   1       46.79       44.13      0.62 o
   6  16   1      118.42      112.33      0.61 o
   7  16   1       12.26       11.73      0.18 o
   8  16   1        1.94        2.14      0.13 o
   9  16   1       34.39       31.34      0.64 o
  -8  17   1        8.04        8.69      0.27 o
  -7  17   1       26.70       23.90      0.24 o
  -6  17   1       73.40       71.86      0.72 o
  -5  17   1      330.90      340.57      2.55 o
  -4  17   1       42.02       47.18      0.61 o
  -3  17   1       23.52       28.65      0.50 o
  -2  17   1      206.61      195.47      1.80 o
  -1  17   1       38.38       38.79      0.30 o
   0  17   1       10.54        7.17      0.17 o
   1  17   1       37.99       38.42      0.34 o
   2  17   1      206.59      195.81      0.85 o
   3  17   1       23.91       28.43      0.48 o
   4  17   1       42.02       46.86      0.60 o
   5  17   1      330.23      344.50      4.65 o
   6  17   1       73.89       72.30      1.01 o
   7  17   1       26.64       23.08      0.31 o
   8  17   1        8.06        8.12      0.24 o
  -7  18   1        3.15        4.09      0.14 o
  -6  18   1       22.24       22.28      0.59 o
  -5  18   1       11.00       10.60      0.16 o
  -4  18   1        1.58        1.02      0.17 o
  -3  18   1        5.44        4.13      0.42 o
  -2  18   1        5.86        5.30      0.22 o
  -1  18   1       72.93       65.93      0.41 o
   0  18   1       65.04       59.16      0.39 o
   1  18   1       73.89       66.80      0.72 o
   2  18   1        5.96        5.07      0.14 o
   3  18   1        5.45        4.22      0.24 o
   4  18   1        1.41        0.70      0.15 o
   5  18   1       10.72       10.57      0.30 o
   6  18   1       22.01       22.84      0.53 o
   7  18   1        3.20        4.38      0.17 o
  -6  19   1       16.20       17.42      0.25 o
  -5  19   1       51.29       55.97      0.35 o
  -4  19   1        1.20        1.24      0.15 o
  -3  19   1       33.46       34.57      0.47 o
  -2  19   1       18.78       18.58      0.38 o
  -1  19   1       33.66       38.74      0.30 o
   0  19   1        0.07        0.32      0.16 o
   1  19   1       34.03       38.77      0.50 o
   2  19   1       18.61       19.14      0.28 o
   3  19   1       33.62       33.58      0.34 o
   4  19   1        1.18        1.19      0.11 o
   5  19   1       51.17       55.92      0.47 o
   6  19   1       16.05       17.14      0.39 o
  -5  20   1       21.45       21.76      0.26 o
  -4  20   1        0.58        0.61      0.07 o
  -3  20   1       17.05       17.63      0.28 o
  -2  20   1       12.44       15.04      0.22 o
  -1  20   1      102.72      106.16      1.31 o
   0  20   1       13.99       14.29      0.22 o
   1  20   1      102.72      104.70      0.49 o
   2  20   1       12.77       14.77      0.42 o
   3  20   1       16.92       17.28      0.37 o
   4  20   1        0.61        0.77      0.10 o
   5  20   1       21.54       21.19      0.17 o
  -3  21   1       20.13       20.46      0.17 o
  -2  21   1        6.95        7.28      0.32 o
  -1  21   1       29.47       30.80      0.34 o
   0  21   1       70.09       69.93      0.48 o
   1  21   1       29.37       29.28      0.31 o
   2  21   1        7.12        7.66      0.19 o
   3  21   1       20.21       21.37      0.25 o
   3   0   2      228.02      253.44      1.51 o
   4   0   2      820.34      845.11      2.42 o
   5   0   2        8.29       10.27      0.26 o
   6   0   2      317.37      321.63      2.68 o
   7   0   2     1048.53     1068.13      4.34 o
   8   0   2      138.36      153.24      1.19 o
   9   0   2      946.45      934.11      7.57 o
  10   0   2      569.61      550.31      2.71 o
  11   0   2       34.68       37.09      0.47 o
  12   0   2       67.24       67.87      0.66 o
  13   0   2       10.33        9.99      0.23 o
 -13   1   2       59.58       61.45      0.48 o
 -12   1   2       53.57       49.68      0.58 o
 -11   1   2      186.66      187.55      1.16 o
 -10   1   2       61.56       63.86      0.90 o
  -9   1   2      130.87      124.26      0.72 o
  -8   1   2      157.84      156.82      0.87 o
  -7   1   2      142.28      142.51      1.75 o
  -6   1   2     1005.24     1125.71      2.74 o
  -5   1   2      404.79      406.86      4.64 o
  -4   1   2     2823.07     2705.83     17.41 o
  -3   1   2      191.84      185.99      0.90 o
  -1   1   2       52.26       60.58      1.13 o
   0   1   2      211.29      215.11      1.56 o
   1   1   2       51.40       58.71      1.73 o
   3   1   2      190.11      184.29      0.94 o
   4   1   2     2829.86     2671.19     26.95 o
   5   1   2      406.64      413.50      4.86 o
   6   1   2     1005.49     1142.89      6.93 o
   7   1   2      144.43      141.65      2.07 o
   8   1   2      156.53      160.88      1.45 o
   9   1   2      130.95      123.61      1.05 o
  10   1   2       60.83       64.37      1.00 o
  11   1   2      186.65      188.62      0.84 o
  12   1   2       53.40       50.71      0.56 o
 -13   2   2       18.67       18.33      0.29 o
 -12   2   2       25.69       25.45      0.44 o
 -11   2   2       41.84       41.41      0.42 o
 -10   2   2      164.50      162.56      1.10 o
  -9   2   2      101.82      101.52      1.11 o
  -8   2   2      123.29      115.13      1.14 o
  -7   2   2       94.00       93.16      1.18 o
  -6   2   2       68.95       71.71      0.63 o
  -5   2   2       49.00       53.74      1.00 o
  -4   2   2     1616.76     1593.14      9.82 o
  -3   2   2      786.04      754.38     12.35 o
  -2   2   2     2245.61     2154.07     19.27 o
  -1   2   2      796.98      733.23      5.33 o
   0   2   2        3.67        1.26      0.16 o
   1   2   2      800.05      722.65      6.52 o
   2   2   2     2241.21     2031.89     18.76 o
   3   2   2      785.30      786.45      5.34 o
   4   2   2     1614.89     1584.21     17.89 o
   5   2   2       47.68       52.48      0.44 o
   6   2   2       70.09       71.76      0.66 o
   7   2   2       94.66       94.89      1.66 o
   8   2   2      122.73      115.96      0.71 o
   9   2   2       99.73       99.15      1.01 o
  10   2   2      164.50      164.01      0.64 o
  11   2   2       41.43       41.19      0.48 o
  12   2   2       25.20       25.08      0.40 o
 -13   3   2       84.58       82.60      0.54 o
 -12   3   2       31.03       32.10      0.48 o
 -11   3   2       13.21       14.51      0.36 o
 -10   3   2      304.44      291.65      1.56 o
  -9   3   2      245.08      247.44      1.42 o
  -8   3   2      271.50      275.66      4.37 o
  -7   3   2        6.87        9.05      0.40 o
  -6   3   2      228.73      253.06      1.80 o
  -5   3   2      163.60      173.25      1.66 o
  -4   3   2       16.88       21.36      0.41 o
  -3   3   2       26.42       25.56      0.27 o
  -2   3   2     2006.64     1817.51     18.81 o
  -1   3   2     2191.89     1898.04     15.08 o
   1   3   2     2191.63     1916.61     17.71 o
   2   3   2     2017.50     1812.65     13.76 o
   3   3   2       27.05       25.99      0.24 o
   4   3   2       17.32       21.10      0.65 o
   5   3   2      161.34      169.36      0.93 o
   6   3   2      229.20      254.86      2.19 o
   7   3   2        6.56        8.48      0.37 o
   8   3   2      272.00      278.63      3.22 o
   9   3   2      245.88      247.57      0.84 o
  10   3   2      305.47      294.92      0.85 o
  11   3   2       13.01       14.67      0.27 o
 -13   4   2       11.62        9.28      0.21 o
 -12   4   2       31.17       28.61      0.44 o
 -11   4   2      192.30      193.38      1.18 o
 -10   4   2       64.33       65.70      0.50 o
  -9   4   2      283.67      273.41      0.98 o
  -8   4   2       92.55       90.01      0.51 o
  -7   4   2       84.72       87.42      1.22 o
  -6   4   2      602.03      638.78      2.30 o
  -5   4   2        6.84       10.76      0.27 o
  -4   4   2     1144.45     1157.57      5.70 o
  -3   4   2     1248.92     1279.79      5.91 o
  -2   4   2     1723.51     1669.91     10.64 o
  -1   4   2      200.01      205.63      1.14 o
   0   4   2      368.39      353.48      1.02 o
   1   4   2      200.70      209.13      1.22 o
   2   4   2     1732.40     1703.70      8.35 o
   3   4   2     1252.93     1257.82      6.66 o
   4   4   2     1143.40     1159.70      6.52 o
   5   4   2        6.80       10.35      0.27 o
   6   4   2      596.10      637.83      3.14 o
   7   4   2       84.73       85.13      0.95 o
   8   4   2       91.70       89.62      0.60 o
   9   4   2      285.71      275.30      1.04 o
  10   4   2       64.95       68.01      0.71 o
  11   4   2      192.94      196.87      1.17 o
 -13   5   2       17.86       19.23      0.25 o
 -12   5   2       53.13       53.37      0.55 o
  -9   5   2       22.49       22.06      0.33 o
  -8   5   2      135.12      124.22      1.28 o
  -7   5   2      180.45      172.21      2.50 o
  -6   5   2      546.84      527.08      7.35 o
  -5   5   2      401.54      392.06      2.20 o
  -4   5   2      270.40      300.83      1.07 o
  -3   5   2      808.69      791.09      3.47 o
  -2   5   2     2074.88     1965.50     22.72 o
  -1   5   2      258.60      255.89      1.33 o
   0   5   2      955.95      869.98      6.13 o
   1   5   2      260.00      257.21      1.77 o
   2   5   2     2077.29     1990.09     11.07 o
   3   5   2      806.60      781.90      3.40 o
   4   5   2      269.48      298.11      1.17 o
   5   5   2      398.51      399.94      2.79 o
   6   5   2      548.38      531.08      6.12 o
   7   5   2      181.20      176.89      2.67 o
   8   5   2      134.87      123.32      0.91 o
   9   5   2       22.62       22.35      0.22 o
  10   5   2      278.74      271.77      0.79 o
  11   5   2       33.67       36.00      0.37 o
 -12   6   2        2.40        1.60      0.20 o
 -11   6   2       51.98       55.65      0.62 o
 -10   6   2      265.51      262.09      1.04 o
  -9   6   2      240.36      233.42      0.95 o
  -8   6   2      262.81      258.71      1.17 o
  -7   6   2      620.45      626.58     10.78 o
  -6   6   2      875.02      889.83     13.85 o
  -5   6   2      168.86      164.64      2.26 o
  -4   6   2     1743.43     1778.62     10.38 o
  -3   6   2      149.98      165.61      0.91 o
  -2   6   2      149.70      155.32      1.15 o
  -1   6   2      457.30      450.39      3.71 o
   0   6   2     1462.70     1438.69      8.61 o
   1   6   2      455.71      448.26      3.73 o
   2   6   2      150.22      154.46      0.83 o
   3   6   2      150.99      165.42      2.04 o
   4   6   2     1746.32     1770.10      6.17 o
   5   6   2      169.10      162.14      1.13 o
   6   6   2      877.92      892.72      4.38 o
   7   6   2      621.74      616.22      6.87 o
   8   6   2      263.94      260.30      0.76 o
   9   6   2      239.59      237.60      0.78 o
  10   6   2      265.77      258.67      1.45 o
  11   6   2       51.46       54.93      0.44 o
 -12   7   2       21.15       19.51      0.30 o
 -11   7   2       17.32       18.36      0.37 o
 -10   7   2       81.86       79.86      0.77 o
  -9   7   2      151.18      149.36      0.61 o
  -8   7   2      197.72      177.84      1.44 o
  -7   7   2       35.64       40.40      0.44 o
  -6   7   2      195.41      188.33      2.83 o
  -5   7   2        4.14        6.39      0.27 o
  -4   7   2      451.77      441.54      2.77 o
  -3   7   2     1663.05     1652.61      7.88 o
  -2   7   2      258.99      255.31      2.07 o
  -1   7   2      642.93      644.01      5.21 o
   0   7   2      308.83      289.43      1.98 o
   1   7   2      646.63      652.22      2.29 o
   2   7   2      260.79      252.42      2.06 o
   3   7   2     1664.77     1636.77      6.42 o
   4   7   2      452.75      435.79      3.29 o
   5   7   2        4.24        7.02      0.26 o
   6   7   2      194.57      188.67      1.97 o
   7   7   2       36.38       41.26      0.31 o
   8   7   2      196.13      177.50      1.82 o
   9   7   2      152.39      148.79      1.52 o
  10   7   2       80.73       79.50      0.59 o
  11   7   2       17.37       17.82      0.39 o
 -12   8   2       20.74       20.22      0.25 o
 -11   8   2       40.02       39.86      0.46 o
 -10   8   2       31.21       33.40      0.56 o
  -9   8   2       76.53       68.89      0.86 o
  -8   8   2      169.74      162.13      0.78 o
  -7   8   2      183.56      177.06      3.78 o
  -6   8   2      325.70      342.14      5.33 o
  -4   8   2      113.01      124.98      1.96 o
  -3   8   2      296.66      289.68      1.34 o
  -2   8   2     1546.22     1584.76     10.74 o
  -1   8   2      618.07      628.03      1.77 o
   0   8   2        8.42        8.59      1.05 o
   1   8   2      616.81      619.12      2.71 o
   2   8   2     1543.01     1569.90     10.39 o
   3   8   2      294.85      290.78      1.51 o
   4   8   2      114.05      121.21      1.62 o
   5   8   2      151.51      167.49      1.26 o
   6   8   2      324.37      336.05      3.02 o
   7   8   2      183.84      180.97      1.57 o
   8   8   2      168.67      161.48      0.78 o
   9   8   2       77.22       69.66      1.10 o
  10   8   2       31.05       33.02      0.61 o
  11   8   2       40.29       38.48      0.51 o
 -11   9   2        6.17        6.89      0.21 o
 -10   9   2        3.92        4.63      0.18 o
  -9   9   2       40.95       39.95      0.69 o
  -8   9   2      240.57      235.47      1.79 o
  -7   9   2      246.00      248.15      1.40 o
  -6   9   2      103.08      108.39      2.04 o
  -5   9   2      136.02      140.26      2.25 o
  -4   9   2      464.55      459.07      3.88 o
  -3   9   2      597.90      642.18      1.85 o
  -2   9   2       95.05       91.70      0.71 o
  -1   9   2       47.46       53.00      0.80 o
   0   9   2       26.58       35.99      0.98 o
   1   9   2       46.90       51.51      0.55 o
   2   9   2       96.38       92.93      0.92 o
   3   9   2      596.21      634.43      2.32 o
   4   9   2      465.80      463.02      2.06 o
   5   9   2      134.71      140.10      1.20 o
   6   9   2      104.19      109.68      0.56 o
   7   9   2      245.97      243.80      1.17 o
   8   9   2      239.61      236.83      1.91 o
   9   9   2       41.02       39.69      0.33 o
  10   9   2        3.68        4.21      0.22 o
  11   9   2        6.22        7.25      0.28 o
 -10  10   2       24.30       21.63      0.43 o
  -9  10   2       20.91       22.09      0.34 o
  -8  10   2      113.45      113.14      1.43 o
  -6  10   2      132.03      137.77      5.40 o
  -5  10   2      185.06      181.97      2.65 o
  -4  10   2      791.58      785.09      5.26 o
  -3  10   2      178.38      166.32      1.21 o
  -2  10   2      515.91      516.58      1.77 o
  -1  10   2      558.38      565.84      3.08 o
   0  10   2       25.63       27.56      0.54 o
   1  10   2      557.51      565.41      2.16 o
   2  10   2      517.82      517.03      3.62 o
   3  10   2      178.33      166.69      1.25 o
   4  10   2      793.97      783.18      2.92 o
   5  10   2      186.48      179.57      1.04 o
   6  10   2      132.43      134.29      1.03 o
   7  10   2      109.16      105.19      1.26 o
   8  10   2      112.70      115.00      1.04 o
   9  10   2       20.80       20.90      0.62 o
  10  10   2       24.29       21.82      0.45 o
  11  10   2       25.88       26.18      0.39 o
 -10  11   2       15.52       18.27      0.38 o
  -9  11   2       57.88       59.80      0.72 o
  -8  11   2       29.68       32.37      1.09 o
  -7  11   2       27.61       24.71      0.39 o
  -5  11   2      196.04      191.04      1.11 o
  -4  11   2       47.11       45.66      0.46 o
  -3  11   2      620.91      613.00      4.12 o
  -2  11   2      185.08      182.61      2.38 o
  -1  11   2       90.05      100.19      1.32 o
   0  11   2      289.10      271.78      1.35 o
   1  11   2       90.73      101.63      1.52 o
   2  11   2      184.29      181.02      2.47 o
   3  11   2      621.01      610.59      7.19 o
   4  11   2       46.80       44.17      0.49 o
   5  11   2      197.14      187.03      0.85 o
   6  11   2      317.41      298.16      1.42 o
   7  11   2       27.58       23.41      0.54 o
   8  11   2       29.39       32.66      0.42 o
   9  11   2       57.73       60.09      0.49 o
  10  11   2       15.87       18.19      0.34 o
  11  11   2       32.83       33.70      0.39 o
 -10  12   2       10.58       12.61      0.31 o
  -9  12   2       46.07       42.27      0.59 o
  -8  12   2      109.37      110.63      0.99 o
  -7  12   2        5.43        4.94      0.18 o
  -5  12   2       48.02       45.85      1.12 o
  -4  12   2      290.81      277.23      3.27 o
  -3  12   2      203.20      200.55      1.09 o
  -2  12   2      398.72      393.80      2.33 o
  -1  12   2      544.84      530.68      4.42 o
   0  12   2      435.00      416.23      1.99 o
   1  12   2      546.11      530.90      2.36 o
   2  12   2      398.56      390.64      2.95 o
   3  12   2      203.93      196.27      1.22 o
   4  12   2      293.19      281.03      1.53 o
   5  12   2       47.14       43.65      0.61 o
   6  12   2      162.20      156.79      1.18 o
   7  12   2        5.49        5.01      0.23 o
   8  12   2      108.58      108.69      0.97 o
   9  12   2       45.43       42.44      0.40 o
  10  12   2       10.43       12.20      0.23 o
  11  12   2       20.64       17.16      0.25 o
 -10  13   2       84.83       85.45      0.61 o
  -9  13   2       14.70       13.59      0.37 o
  -8  13   2       12.58       10.50      0.39 o
  -7  13   2      102.54      100.26      1.17 o
  -5  13   2        7.51        6.76      0.24 o
  -4  13   2      157.33      150.00      5.33 o
  -3  13   2      133.59      143.20      0.83 o
  -2  13   2      342.63      318.87      1.79 o
  -1  13   2      233.90      231.83      1.53 o
   0  13   2      111.18      104.84      0.43 o
   1  13   2      235.70      231.65      2.33 o
   2  13   2      343.65      325.17      1.16 o
   3  13   2      134.04      146.50      0.58 o
   4  13   2      156.93      144.27      2.55 o
   5  13   2        7.29        6.84      0.15 o
   6  13   2      464.36      447.70      1.36 o
   7  13   2      102.48      102.14      0.93 o
   8  13   2       12.73       10.73      0.30 o
   9  13   2       14.53       13.63      0.25 o
  10  13   2       85.40       86.71      0.58 o
 -10  14   2        3.54        3.52      0.16 o
  -9  14   2       67.23       67.07      0.61 o
  -8  14   2       90.08       91.17      0.80 o
  -7  14   2       49.13       46.80      0.42 o
  -6  14   2       58.35       56.36      0.82 o
  -5  14   2       23.72       23.93      0.28 o
  -4  14   2      162.79      164.57      1.12 o
  -3  14   2      348.00      329.21      1.18 o
  -2  14   2      124.97      126.85      1.02 o
  -1  14   2      396.29      391.10      3.20 o
   0  14   2       61.46       58.67      0.37 o
   1  14   2      399.14      395.85      2.14 o
   2  14   2      125.46      126.17      0.56 o
   3  14   2      349.84      330.34      1.52 o
   4  14   2      161.92      166.39      0.82 o
   5  14   2       23.34       22.80      0.22 o
   6  14   2       58.07       57.17      0.63 o
   7  14   2       49.16       46.98      0.62 o
   8  14   2       89.80       89.42      1.05 o
   9  14   2       66.44       65.72      0.61 o
  10  14   2        3.55        3.22      0.15 o
  -9  15   2       37.42       40.76      0.42 o
  -8  15   2       53.77       56.12      0.67 o
  -7  15   2       25.08       21.90      0.33 o
  -6  15   2       39.90       37.15      0.40 o
  -5  15   2      117.81      118.39      0.56 o
  -4  15   2       36.19       35.31      0.42 o
  -3  15   2       33.48       36.59      0.60 o
  -2  15   2       76.53       77.40      0.40 o
  -1  15   2       93.78       92.19      0.55 o
   0  15   2       88.97       94.14      0.53 o
   1  15   2       93.13       92.44      0.54 o
   2  15   2       75.83       77.24      0.46 o
   3  15   2       33.95       36.04      0.29 o
   4  15   2       35.99       35.09      0.39 o
   5  15   2      117.98      118.77      0.63 o
   6  15   2       39.79       38.06      0.54 o
   7  15   2       25.57       23.29      0.32 o
   8  15   2       53.76       56.91      0.40 o
   9  15   2       37.16       40.37      0.30 o
  -9  16   2       10.55       11.23      0.19 o
  -8  16   2       15.83       14.29      0.32 o
  -7  16   2       88.14       90.04      0.71 o
  -6  16   2       38.97       38.61      0.44 o
  -5  16   2       26.23       23.58      0.33 o
  -4  16   2       87.42       90.37      0.57 o
  -3  16   2      100.91       95.31      1.44 o
  -2  16   2       27.25       28.61      0.35 o
  -1  16   2       34.41       32.02      0.28 o
   0  16   2        1.41        0.49      0.16 o
   1  16   2       35.52       34.55      0.56 o
   2  16   2       27.39       29.37      0.33 o
   3  16   2      101.17       95.55      0.63 o
   4  16   2       87.09       90.39      0.75 o
   5  16   2       26.32       23.08      0.33 o
   6  16   2       39.57       41.71      0.72 o
   7  16   2       88.45       90.56      0.81 o
   8  16   2       15.95       13.79      0.33 o
  -8  17   2       79.58       78.17      0.45 o
  -7  17   2       22.17       21.61      0.97 o
  -6  17   2       16.72       15.43      0.23 o
  -5  17   2       29.17       29.08      0.37 o
  -4  17   2        0.54        0.43      0.13 o
  -3  17   2        6.37        8.57      0.26 o
  -2  17   2      426.50      416.81      1.78 o
  -1  17   2       85.03       81.83      0.47 o
   0  17   2        2.96        3.47      0.15 o
   1  17   2       85.64       82.92      0.53 o
   2  17   2      423.37      415.39      2.41 o
   3  17   2        6.58        9.07      0.19 o
   4  17   2        0.56        0.61      0.15 o
   5  17   2       28.89       29.13      0.48 o
   6  17   2       16.64       15.51      0.35 o
   7  17   2       21.90       20.77      0.80 o
   8  17   2       80.41       80.19      0.47 o
  -7  18   2       55.86       58.43      0.42 o
  -6  18   2       71.68       73.73      1.30 o
  -5  18   2        2.76        2.87      0.11 o
  -4  18   2       55.00       60.18      0.95 o
  -3  18   2       14.61       14.32      0.27 o
  -2  18   2        0.12        0.15      0.18 o
  -1  18   2       77.82       76.52      0.70 o
   0  18   2        0.00        0.16      0.14 o
   1  18   2       76.82       76.03      0.75 o
   2  18   2        0.16        0.33      0.13 o
   3  18   2       14.46       14.13      0.69 o
   4  18   2       54.91       60.58      0.63 o
   5  18   2        2.64        3.06      0.15 o
   6  18   2       71.95       74.32      1.23 o
   7  18   2       56.68       57.24      0.41 o
  -6  19   2       13.13       10.76      0.20 o
  -5  19   2        0.32        0.77      0.08 o
  -4  19   2       28.17       28.23      0.50 o
  -3  19   2       10.35       11.34      0.22 o
  -2  19   2       12.80       12.83      0.24 o
  -1  19   2      128.59      137.41      0.65 o
   0  19   2      199.83      196.76      0.61 o
   1  19   2      128.03      134.81      1.09 o
   2  19   2       12.44       11.67      0.17 o
   3  19   2       10.47       11.52      0.21 o
   4  19   2       28.58       28.55      0.67 o
   5  19   2        0.33        0.79      0.08 o
   6  19   2       13.22       11.27      0.20 o
  -4  20   2       30.85       29.19      0.76 o
  -3  20   2        1.57        1.08      0.11 o
  -2  20   2       19.16       20.26      0.34 o
  -1  20   2       43.27       44.81      0.45 o
   0  20   2       18.29       17.11      0.36 o
   1  20   2       43.57       44.69      0.44 o
   2  20   2       19.37       19.91      0.27 o
   3  20   2        1.61        1.06      0.10 o
   4  20   2       31.23       30.42      1.22 o
  -2  21   2       15.22       14.78      0.15 o
  -1  21   2       80.03       77.94      1.11 o
   0  21   2        4.31        3.90      0.15 o
   2  21   2       14.94       14.65      0.20 o
   0   0   3        3.13        4.46      0.23 o
   1   0   3        0.69        1.34      0.17 o
   2   0   3       14.92       21.82      0.34 o
   3   0   3      806.58      786.96      6.53 o
   4   0   3     1327.23     1388.85     11.35 o
   5   0   3      145.38      178.19      2.39 o
   6   0   3       32.13       31.02      0.66 o
   7   0   3      118.68      125.36      1.43 o
   8   0   3       36.54       35.96      0.61 o
   9   0   3        1.20        1.68      0.16 o
  10   0   3        0.95        0.84      0.20 o
  11   0   3       68.29       72.32      0.75 o
  12   0   3       18.65       17.03      0.35 o
  13   0   3        2.18        4.61      0.16 o
 -13   1   3       46.62       42.25      0.37 o
 -12   1   3       30.02       33.14      0.46 o
 -11   1   3       94.21       94.27      0.85 o
 -10   1   3       42.39       38.86      0.65 o
  -9   1   3       39.79       36.83      0.57 o
  -8   1   3      220.71      235.12      2.85 o
  -7   1   3       28.02       29.53      0.73 o
  -6   1   3      158.12      158.78      1.54 o
  -5   1   3      365.74      369.35      3.28 o
  -4   1   3      357.44      403.13      4.14 o
  -3   1   3      309.97      300.08      1.27 o
  -2   1   3        8.56       11.72      0.48 o
  -1   1   3     1429.69     1321.55     16.73 o
   0   1   3        1.80        0.55      0.14 o
   1   1   3     1431.81     1328.36     14.35 o
   2   1   3        8.80       12.16      0.59 o
   3   1   3      308.09      299.57      2.20 o
   4   1   3      361.51      416.00      2.48 o
   5   1   3      365.20      371.87      1.77 o
   6   1   3      156.88      158.13      1.39 o
   7   1   3       27.86       30.33      0.61 o
   8   1   3      219.85      234.49      2.47 o
   9   1   3       39.71       38.19      0.40 o
  10   1   3       42.37       39.21      0.34 o
  11   1   3       95.99       92.60      0.83 o
  12   1   3       30.16       32.93      0.44 o
 -13   2   3        2.39        2.58      0.15 o
 -12   2   3        2.26        2.93      0.24 o
 -11   2   3      171.83      169.31      1.11 o
 -10   2   3      111.84      116.70      1.01 o
  -9   2   3      242.04      240.42      1.31 o
  -8   2   3      262.50      259.74      2.02 o
  -7   2   3       96.74       97.32      1.23 o
  -6   2   3      414.55      431.00      2.40 o
  -5   2   3      195.92      190.26      1.95 o
  -4   2   3     3277.67     3267.48     46.47 o
  -3   2   3       37.49       38.57      0.43 o
  -2   2   3     2773.63     2600.74     19.92 o
  -1   2   3      440.67      416.14      3.68 o
   0   2   3      339.05      293.21      2.15 o
   1   2   3      437.87      412.18      2.26 o
   2   2   3     2775.64     2634.64     25.31 o
   3   2   3       37.60       38.70      0.44 o
   4   2   3     3278.41     3274.89     15.84 o
   5   2   3      196.39      189.26      1.67 o
   6   2   3      413.43      436.35      1.95 o
   7   2   3       93.97       94.39      1.27 o
   8   2   3      260.95      264.13      1.63 o
   9   2   3      242.52      243.11      0.79 o
  10   2   3      112.66      114.37      1.16 o
  11   2   3      171.64      165.02      1.03 o
  12   2   3        2.30        3.48      0.21 o
 -13   3   3       10.86       10.81      0.21 o
 -12   3   3        2.59        3.45      0.23 o
 -11   3   3        6.11        6.86      0.34 o
 -10   3   3       29.09       27.99      0.54 o
  -9   3   3      148.68      144.05      1.00 o
  -8   3   3       14.70       13.96      0.51 o
  -7   3   3      328.33      334.53      3.22 o
  -6   3   3      490.56      546.01      4.41 o
  -5   3   3     1006.06     1031.55      3.06 o
  -4   3   3      211.27      237.94      1.51 o
  -3   3   3      607.13      635.43      3.60 o
  -2   3   3      707.38      692.17      2.35 o
  -1   3   3     1028.22      929.73      6.39 o
   1   3   3     1033.17      933.18      4.76 o
   2   3   3      709.29      701.57      2.92 o
   3   3   3      607.57      636.68      3.32 o
   4   3   3      213.08      238.41      1.31 o
   5   3   3     1004.31     1040.67      3.67 o
   6   3   3      489.01      543.48      3.30 o
   7   3   3      325.78      330.29      0.91 o
   8   3   3       15.14       14.71      0.40 o
   9   3   3      147.90      144.99      0.81 o
  10   3   3       29.14       28.95      0.33 o
  11   3   3        6.45        7.16      0.28 o
 -13   4   3       31.50       30.41      0.28 o
 -12   4   3        5.51        4.46      0.24 o
 -11   4   3       51.75       54.38      0.65 o
 -10   4   3       38.04       36.13      0.59 o
  -9   4   3       98.61      100.92      0.93 o
  -8   4   3      355.57      348.11      1.96 o
  -7   4   3      235.62      228.68      1.85 o
  -6   4   3      384.37      414.07      2.24 o
  -5   4   3      345.39      365.65      3.23 o
  -4   4   3     1466.98     1542.36     11.57 o
  -3   4   3      454.55      468.33      3.44 o
  -2   4   3      744.91      792.09      6.11 o
  -1   4   3     1218.15     1177.47      7.43 o
   0   4   3     1470.36     1475.94      9.78 o
   1   4   3     1219.53     1199.08      7.63 o
   2   4   3      747.15      782.92      3.02 o
   3   4   3      453.79      467.54      1.48 o
   4   4   3     1474.84     1564.85      9.51 o
   5   4   3      346.97      377.01      3.93 o
   6   4   3      384.15      413.67      2.14 o
   7   4   3      234.59      229.59      2.04 o
   8   4   3      353.01      353.67      2.32 o
   9   4   3       98.50      100.95      0.44 o
  10   4   3       38.19       37.09      0.33 o
  11   4   3       51.55       52.06      0.58 o
 -12   5   3        9.19       10.51      0.27 o
 -11   5   3       78.09       76.59      0.72 o
 -10   5   3       57.58       57.02      0.70 o
  -9   5   3      328.64      327.57      1.60 o
  -8   5   3      980.81      919.00      7.73 o
  -7   5   3      502.13      501.50      2.22 o
  -6   5   3      159.27      165.32      1.55 o
  -5   5   3      643.89      680.81      2.93 o
  -4   5   3       28.26       38.69      2.07 o
  -3   5   3        8.93        8.73      0.20 o
  -2   5   3     1704.38     1750.90      9.87 o
  -1   5   3      479.17      489.71      2.66 o
   0   5   3     1853.19     1741.15     11.34 o
   1   5   3      480.28      497.73      3.20 o
   2   5   3     1701.48     1782.65      9.11 o
   3   5   3        9.22       10.04      0.30 o
   4   5   3       29.20       37.24      0.97 o
   5   5   3      642.30      685.61      3.05 o
   6   5   3      160.15      167.27      1.85 o
   7   5   3      502.49      522.29      1.46 o
   8   5   3      976.76      943.38      8.26 o
   9   5   3      328.32      325.35      1.25 o
  10   5   3       57.37       56.90      0.70 o
  11   5   3       78.44       72.62      0.68 o
 -12   6   3      118.59      119.19      0.67 o
 -11   6   3       26.37       25.51      0.43 o
 -10   6   3      118.81      126.17      0.96 o
  -9   6   3      182.15      174.22      3.26 o
  -7   6   3      409.27      383.85      4.40 o
  -6   6   3       13.48       16.55      0.55 o
  -5   6   3      258.42      245.10      2.40 o
  -4   6   3      757.69      768.88      5.22 o
  -3   6   3       31.72       23.22      0.38 o
  -2   6   3      831.83      877.58      1.82 o
  -1   6   3      123.03      122.04      1.50 o
   0   6   3      362.20      420.32      1.82 o
   1   6   3      122.64      123.64      1.43 o
   2   6   3      834.08      888.83      6.91 o
   3   6   3       31.22       23.12      0.54 o
   4   6   3      762.17      774.37      4.94 o
   5   6   3      257.10      246.59      1.28 o
   6   6   3       13.47       16.61      0.45 o
   7   6   3      408.34      395.94      2.03 o
   8   6   3       56.18       57.12      0.40 o
   9   6   3      182.02      170.89      1.36 o
  10   6   3      119.68      127.29      0.66 o
  11   6   3       26.23       23.78      0.42 o
 -12   7   3       10.53        8.33      0.20 o
 -11   7   3       55.00       52.39      0.54 o
 -10   7   3      195.85      184.82      1.10 o
  -9   7   3      127.01      115.77      0.93 o
  -8   7   3       55.82       54.64      0.47 o
  -7   7   3      208.46      222.63      1.26 o
  -6   7   3      465.90      464.46      5.65 o
  -5   7   3      400.21      384.74      5.85 o
  -4   7   3      504.25      536.47      2.47 o
  -3   7   3      486.99      504.06      2.02 o
  -2   7   3      217.89      232.61      1.51 o
  -1   7   3      843.85      870.43      5.42 o
   0   7   3     1570.41     1672.97     12.31 o
   1   7   3      847.97      889.96      8.29 o
   2   7   3      217.55      233.92      1.94 o
   3   7   3      487.06      501.04      1.61 o
   4   7   3      507.22      537.11      3.73 o
   5   7   3      400.55      390.78      3.52 o
   6   7   3      464.53      458.14      2.84 o
   7   7   3      209.21      226.19      1.15 o
   8   7   3       54.42       52.46      0.48 o
   9   7   3      127.57      117.69      0.88 o
  10   7   3      195.31      182.93      1.18 o
  11   7   3       54.46       49.30      0.56 o
 -11   8   3       47.50       43.04      0.44 o
 -10   8   3       69.23       69.05      0.64 o
  -9   8   3      197.64      194.38      2.65 o
  -8   8   3      142.78      130.68      0.95 o
  -7   8   3      242.94      244.28      1.38 o
  -6   8   3      115.64      103.51      0.79 o
  -4   8   3      461.31      443.07      3.79 o
  -3   8   3       47.11       46.93      0.80 o
  -2   8   3      356.83      379.77      2.12 o
  -1   8   3      434.62      455.98      3.83 o
   0   8   3        5.70        8.41      0.31 o
   1   8   3      432.96      457.24      2.92 o
   2   8   3      357.67      378.87      3.37 o
   3   8   3       46.26       46.29      0.66 o
   4   8   3      463.27      447.06      2.53 o
   5   8   3      936.48      900.54      3.63 o
   6   8   3      115.33      104.63      1.40 o
   7   8   3      246.01      243.29      1.01 o
   8   8   3      141.58      132.13      1.06 o
   9   8   3      197.26      192.66      0.92 o
  10   8   3       68.64       68.30      0.67 o
  11   8   3       47.62       42.94      0.51 o
 -11   9   3      104.82      100.92      0.54 o
 -10   9   3       16.85       14.66      0.29 o
  -9   9   3       95.18       92.42      0.90 o
  -8   9   3      115.06      113.63      0.54 o
  -6   9   3      355.18      351.51      1.48 o
  -5   9   3      157.73      153.87      2.49 o
  -4   9   3      241.59      237.36      2.89 o
  -3   9   3      567.17      552.16      2.79 o
  -2   9   3      578.51      617.77      9.14 o
  -1   9   3      163.47      157.11      1.12 o
   0   9   3      364.66      350.05      2.77 o
   1   9   3      163.40      159.70      1.10 o
   2   9   3      579.29      598.52      3.55 o
   3   9   3      563.56      545.49      3.45 o
   4   9   3      242.73      237.08      2.58 o
   5   9   3      157.61      155.14      0.66 o
   6   9   3      352.99      346.45      1.29 o
   7   9   3       85.37       91.35      0.66 o
   8   9   3      114.42      111.20      0.86 o
   9   9   3       95.39       91.86      3.08 o
  10   9   3       16.97       14.29      0.34 o
  11   9   3      104.11      105.85      0.72 o
 -10  10   3        0.50        0.64      0.20 o
  -9  10   3       36.31       37.29      0.39 o
  -8  10   3       16.18       16.16      0.45 o
  -7  10   3       57.00       59.13      0.73 o
  -6  10   3      261.79      247.27      1.85 o
  -5  10   3      430.11      417.14      1.66 o
  -4  10   3      296.19      303.70      1.20 o
  -3  10   3      127.37      120.91      1.39 o
  -2  10   3       65.51       66.00      1.18 o
  -1  10   3      274.45      280.45      1.32 o
   0  10   3       29.18       25.87      0.51 o
   1  10   3      278.03      285.02      1.53 o
   2  10   3       66.48       66.07      0.83 o
   3  10   3      127.41      122.65      1.80 o
   4  10   3      295.72      306.02      1.26 o
   5  10   3      426.49      416.45      1.66 o
   6  10   3      261.26      247.80      1.21 o
   7  10   3       55.87       58.21      0.77 o
   8  10   3       15.79       15.26      0.41 o
   9  10   3       36.37       36.51      0.40 o
  10  10   3        0.46        0.82      0.15 o
  11  10   3      149.02      142.65      0.76 o
 -10  11   3       19.32       19.72      0.35 o
  -9  11   3      159.50      157.89      1.06 o
  -8  11   3       37.35       38.27      0.76 o
  -7  11   3       11.68       13.31      0.44 o
  -6  11   3      123.83      105.97      0.98 o
  -5  11   3      158.96      147.19      2.00 o
  -4  11   3      267.22      265.76      3.57 o
  -3  11   3      568.61      564.50      1.42 o
  -2  11   3      555.96      550.79      5.83 o
  -1  11   3       61.26       60.44      0.79 o
   0  11   3      216.53      207.20      1.72 o
   1  11   3       62.21       62.61      1.53 o
   2  11   3      557.84      555.92      3.88 o
   3  11   3      569.05      562.13      3.69 o
   4  11   3      267.76      263.29      2.63 o
   5  11   3      158.82      148.80      1.12 o
   6  11   3      124.38      116.73      2.78 o
   7  11   3       11.94       13.88      0.58 o
   8  11   3       37.17       37.67      0.42 o
   9  11   3      159.11      157.07      0.97 o
  10  11   3       19.42       19.23      0.34 o
  11  11   3        3.46        3.34      0.16 o
 -10  12   3        2.62        2.43      0.19 o
  -9  12   3       10.60       12.43      0.36 o
  -8  12   3       47.82       47.49      0.66 o
  -7  12   3        7.08        9.37      0.43 o
  -6  12   3       16.79       16.97      0.30 o
  -5  12   3      305.74      304.02      1.56 o
  -4  12   3      125.85      114.62      0.93 o
  -3  12   3      230.76      224.02      0.81 o
  -2  12   3       59.19       57.97      0.32 o
  -1  12   3       14.13       14.25      0.18 o
   0  12   3       57.52       58.21      0.70 o
   1  12   3       13.62       13.34      0.17 o
   2  12   3       58.45       57.74      0.52 o
   3  12   3      230.95      220.49      1.27 o
   4  12   3      126.59      114.59      1.45 o
   5  12   3      307.18      302.51      2.29 o
   6  12   3       17.21       17.82      0.36 o
   7  12   3        7.15        8.44      0.40 o
   8  12   3       47.64       46.62      0.64 o
   9  12   3       10.58       12.02      0.34 o
  10  12   3        2.55        2.37      0.13 o
 -10  13   3       20.72       20.15      0.28 o
  -9  13   3       34.26       35.12      0.47 o
  -8  13   3        9.50       11.80      0.38 o
  -7  13   3      108.77      103.73      0.95 o
  -6  13   3       42.50       37.21      0.54 o
  -5  13   3       36.02       33.51      0.59 o
  -4  13   3      174.77      175.30      2.23 o
  -3  13   3       85.25       93.44      0.38 o
  -2  13   3      248.08      264.04      1.10 o
  -1  13   3       52.67       52.27      0.50 o
   0  13   3       44.13       44.36      0.31 o
   1  13   3       52.48       51.82      0.46 o
   2  13   3      249.84      262.82      1.78 o
   3  13   3       84.98       93.25      0.85 o
   4  13   3      175.18      172.79      3.16 o
   5  13   3       36.40       34.26      0.46 o
   6  13   3       42.30       38.53      0.70 o
   7  13   3      107.88      105.59      0.65 o
   8  13   3        9.62       11.30      0.25 o
   9  13   3       34.20       35.90      0.64 o
  10  13   3       21.09       20.91      0.29 o
  -9  14   3       25.74       30.96      0.40 o
  -8  14   3        8.36        9.48      0.33 o
  -6  14   3       29.47       28.13      1.45 o
  -5  14   3       30.44       30.98      0.46 o
  -4  14   3      106.27      111.38      5.18 o
  -3  14   3      226.46      233.83      0.81 o
  -2  14   3      122.47      126.47      0.49 o
  -1  14   3        5.72        4.70      0.26 o
   0  14   3      265.97      257.23      1.19 o
   1  14   3        5.40        4.12      0.15 o
   2  14   3      121.58      125.86      1.22 o
   3  14   3      226.73      233.51      0.79 o
   4  14   3      106.49      102.55      3.37 o
   5  14   3       30.32       31.39      0.35 o
   6  14   3       28.79       27.28      0.58 o
   7  14   3      136.89      137.59      0.68 o
   8  14   3        8.21        9.33      0.21 o
   9  14   3       25.48       31.42      0.40 o
  -6  15   3       60.60       62.63      0.64 o
  -5  15   3        6.07        5.54      0.17 o
  -4  15   3       54.73       54.65      0.68 o
  -3  15   3       54.52       57.97      1.13 o
  -2  15   3      183.03      179.84      0.63 o
  -1  15   3       18.26       18.80      0.27 o
   0  15   3     1094.30     1062.60      5.96 o
   1  15   3       18.54       19.15      0.24 o
   2  15   3      182.01      179.53      0.86 o
   3  15   3       55.04       57.56      0.44 o
   4  15   3       54.06       54.82      1.07 o
   5  15   3        6.00        5.79      0.28 o
   6  15   3       60.65       62.81      0.77 o
   7  15   3      126.28      119.94      1.56 o
   8  15   3       61.91       57.78      0.77 o
   9  15   3       10.61       10.10      0.22 o
  -8  16   3       28.55       27.13      0.33 o
  -7  16   3        5.54        8.25      0.26 o
  -6  16   3       78.94       69.84      0.60 o
  -5  16   3        2.96        2.70      0.14 o
  -4  16   3       23.11       20.86      0.31 o
  -3  16   3        5.03        4.17      0.17 o
  -2  16   3       28.92       31.29      0.39 o
  -1  16   3      215.28      206.10      2.57 o
   0  16   3        0.11        0.48      0.18 o
   1  16   3      215.38      206.05      1.55 o
   2  16   3       28.95       31.63      0.27 o
   3  16   3        4.93        3.86      0.15 o
   4  16   3       22.41       20.48      0.41 o
   5  16   3        2.92        2.76      0.17 o
   6  16   3       78.98       71.16      0.67 o
   7  16   3        5.46        8.27      0.27 o
   8  16   3       28.42       27.06      0.33 o
  -7  17   3       15.18       16.72      0.19 o
  -6  17   3       41.12       45.75      0.47 o
  -5  17   3       19.54       18.49      0.20 o
  -4  17   3       76.82       83.40      0.41 o
  -3  17   3        2.31        1.86      0.14 o
  -2  17   3       32.11       33.35      0.39 o
  -1  17   3      151.34      149.80      1.21 o
   0  17   3      120.16      113.98      0.80 o
   1  17   3      150.81      151.78      0.63 o
   2  17   3       32.26       33.18      0.46 o
   3  17   3        2.30        1.85      0.11 o
   4  17   3       77.69       85.04      0.72 o
   5  17   3       19.68       18.54      0.24 o
   6  17   3       40.65       44.85      0.47 o
   7  17   3       15.38       16.82      0.27 o
  -6  18   3        3.02        2.01      0.09 o
  -5  18   3       28.81       25.99      0.31 o
  -4  18   3       46.56       45.30      0.60 o
  -3  18   3       53.93       57.12      0.43 o
  -2  18   3       65.20       66.02      0.49 o
  -1  18   3        8.77        6.45      0.23 o
   0  18   3       85.66       91.41      0.56 o
   1  18   3        8.82        6.39      0.15 o
   2  18   3       64.98       62.25      0.70 o
   4  18   3       46.09       42.94      0.41 o
   5  18   3       29.13       26.14      0.32 o
   6  18   3        3.02        2.25      0.10 o
  -4  19   3       11.65       14.11      0.28 o
  -3  19   3       17.49       16.60      0.47 o
  -2  19   3       49.70       52.31      0.58 o
  -1  19   3        3.30        4.32      0.18 o
   0  19   3       33.57       37.05      0.34 o
   1  19   3        3.27        4.53      0.13 o
   2  19   3       49.96       51.06      0.36 o
   3  19   3       17.23       17.23      0.32 o
   4  19   3       11.94       14.08      0.47 o
   5  19   3       23.57       26.30      0.30 o
  -3  20   3       71.05       69.35      0.48 o
  -2  20   3       36.29       36.79      0.39 o
  -1  20   3       26.89       24.61      0.93 o
   0  20   3       30.67       32.20      0.26 o
   2  20   3       36.53       35.85      0.35 o
   3  20   3       71.20       68.08      0.45 o
   0   0   4       90.23       83.81      0.73 o
   1   0   4      158.06      171.68      1.54 o
   2   0   4      582.31      644.60      1.41 o
   3   0   4      111.98      117.36      1.01 o
   4   0   4       11.28       22.28      0.44 o
   5   0   4      530.54      498.82      3.02 o
   6   0   4        2.78        1.77      0.21 o
   7   0   4      110.59      108.33      0.56 o
   8   0   4       70.36       68.68      0.86 o
   9   0   4      294.02      319.38      1.04 o
  10   0   4        1.44        0.49      0.15 o
  11   0   4      162.42      157.68      1.02 o
  12   0   4        0.38        0.94      0.18 o
 -12   1   4       24.15       22.69      0.36 o
 -11   1   4        2.50        1.65      0.27 o
 -10   1   4       43.95       44.05      0.64 o
  -9   1   4      100.37       96.24      0.95 o
  -8   1   4       87.72       79.20      0.87 o
  -7   1   4        0.85        0.62      0.15 o
  -6   1   4      181.20      198.27      2.10 o
  -5   1   4      534.65      586.85     10.41 o
  -4   1   4     1018.78     1057.94      2.69 o
  -3   1   4      170.60      189.26      0.96 o
  -2   1   4      135.88      144.94      0.87 o
  -1   1   4      267.43      271.10      1.00 o
   0   1   4     1597.37     1560.57     10.64 o
   1   1   4      270.30      271.62      0.88 o
   2   1   4      134.59      144.76      1.07 o
   3   1   4      170.58      191.52      1.19 o
   4   1   4     1023.82     1061.10      7.67 o
   5   1   4      533.29      585.12      2.27 o
   6   1   4      180.42      196.91      2.25 o
   7   1   4        0.80        0.57      0.12 o
   8   1   4       86.82       79.67      1.35 o
   9   1   4      100.30       96.24      1.07 o
  10   1   4       43.60       44.04      1.06 o
  11   1   4        2.38        1.57      0.24 o
  12   1   4       24.02       21.96      0.33 o
 -12   2   4       15.90       13.18      0.29 o
 -11   2   4       43.99       43.96      0.58 o
 -10   2   4       35.81       33.01      0.58 o
  -9   2   4      253.40      262.48      1.32 o
  -8   2   4       18.05       19.80      0.37 o
  -7   2   4      218.26      224.16      1.21 o
  -6   2   4       53.57       48.02      0.71 o
  -5   2   4      212.62      215.35      1.63 o
  -4   2   4       90.86       93.18      1.11 o
  -3   2   4      527.47      533.01      5.16 o
  -2   2   4      868.95      909.53      4.58 o
  -1   2   4       69.89       64.68      0.66 o
   0   2   4      302.04      257.04      1.03 o
   1   2   4       71.13       65.28      0.45 o
   2   2   4      870.69      921.37      4.11 o
   3   2   4      524.27      532.50      2.55 o
   4   2   4       91.75       94.28      0.83 o
   5   2   4      213.35      213.73      1.36 o
   6   2   4       53.66       48.25      0.56 o
   7   2   4      216.77      219.39      1.37 o
   8   2   4       17.55       19.27      0.51 o
   9   2   4      256.32      262.25      1.44 o
  10   2   4       35.91       33.32      0.38 o
  11   2   4       43.79       42.65      0.53 o
 -12   3   4       15.66       16.96      0.32 o
 -11   3   4        5.32        6.15      0.30 o
 -10   3   4        2.70        3.68      0.33 o
  -9   3   4       71.03       68.24      0.69 o
  -8   3   4       20.73       22.07      0.44 o
  -7   3   4       37.96       38.67      0.47 o
  -6   3   4       13.98       13.27      0.61 o
  -5   3   4      272.44      245.71      2.29 o
  -4   3   4      133.37      152.30      1.14 o
  -3   3   4       83.26       89.89      0.99 o
  -2   3   4      639.81      653.64      4.56 o
  -1   3   4      704.37      739.49      4.28 o
   0   3   4      952.19      949.99      9.41 o
   1   3   4      709.51      737.49      2.82 o
   2   3   4      640.40      650.48      3.83 o
   3   3   4       83.22       90.98      0.72 o
   4   3   4      132.11      150.84      1.20 o
   5   3   4      272.53      246.86      1.53 o
   6   3   4       13.86       13.68      0.38 o
   7   3   4       37.47       37.88      0.52 o
   8   3   4       20.81       22.27      0.38 o
   9   3   4       71.20       69.08      0.71 o
  10   3   4        2.46        2.86      0.19 o
  11   3   4        5.24        5.44      0.25 o
 -12   4   4       29.84       28.60      0.36 o
 -11   4   4        5.95        5.52      0.29 o
  -9   4   4      202.25      201.29      1.15 o
  -8   4   4      288.28      301.23      1.30 o
  -7   4   4       31.41       32.32      0.42 o
  -6   4   4      129.68      131.97      1.97 o
  -5   4   4      528.88      566.91      3.22 o
  -4   4   4      227.22      228.30      2.34 o
  -3   4   4      388.25      380.07      2.45 o
  -2   4   4      599.18      616.83      5.00 o
  -1   4   4      172.13      189.18      2.08 o
   0   4   4     3136.22     3128.58     21.04 o
   1   4   4      173.40      190.04      3.35 o
   2   4   4      597.53      614.57      3.04 o
   3   4   4      392.24      381.36      1.03 o
   4   4   4      227.10      234.59      1.04 o
   5   4   4      529.59      563.52      2.39 o
   6   4   4      128.02      125.58      0.60 o
   7   4   4       30.89       29.81      0.56 o
   8   4   4      288.53      300.88      1.60 o
   9   4   4      200.63      201.61      1.16 o
  10   4   4      121.19      121.68      0.64 o
  11   4   4        5.72        5.22      0.25 o
 -12   5   4       28.83       28.05      0.33 o
 -11   5   4        7.21        5.32      0.27 o
 -10   5   4       44.45       46.01      0.61 o
  -9   5   4        0.72        0.60      0.20 o
  -8   5   4       77.32       77.58      0.53 o
  -7   5   4       22.70       21.54      0.36 o
  -6   5   4      167.11      178.35      2.71 o
  -5   5   4      136.45      136.09      2.05 o
  -4   5   4      181.84      164.87      1.47 o
  -3   5   4       17.08       21.02      0.69 o
  -2   5   4      235.28      256.03      1.53 o
  -1   5   4      719.53      727.72      5.12 o
   0   5   4     2072.81     2205.44     14.07 o
   1   5   4      714.86      734.13      3.84 o
   2   5   4      231.36      249.23      1.13 o
   3   5   4       16.94       20.64      0.31 o
   4   5   4      182.30      167.33      1.31 o
   5   5   4      136.86      138.81      1.17 o
   6   5   4      166.80      176.82      1.12 o
   7   5   4       23.46       21.44      0.27 o
   8   5   4       77.57       76.41      1.24 o
   9   5   4        0.80        1.14      0.13 o
  10   5   4       44.89       45.20      0.62 o
  11   5   4        7.34        5.58      0.26 o
 -12   6   4       17.27       15.75      0.24 o
 -11   6   4       80.41       80.76      0.65 o
 -10   6   4       10.43       12.42      0.37 o
  -9   6   4       16.59       13.10      0.21 o
  -8   6   4      248.93      236.28      1.29 o
  -7   6   4      922.75      874.48      8.96 o
  -6   6   4       38.40       40.20      0.48 o
  -5   6   4      269.54      268.33      2.00 o
  -4   6   4       62.76       79.36      1.11 o
  -3   6   4      641.61      675.74     15.47 o
  -2   6   4       19.91       24.55      0.35 o
  -1   6   4       84.39       99.65      0.68 o
   0   6   4       20.73       20.50      0.39 o
   1   6   4       85.01      102.94      2.28 o
   2   6   4       19.49       24.10      0.63 o
   3   6   4      645.41      680.75      5.44 o
   4   6   4       63.19       78.23      0.77 o
   5   6   4      271.72      277.55      2.13 o
   6   6   4       38.83       40.58      0.70 o
   7   6   4      918.72      886.47      3.92 o
   8   6   4      249.04      238.77      1.00 o
   9   6   4       16.44       12.91      0.33 o
  10   6   4       10.32       11.31      0.38 o
  11   6   4       79.31       78.91      0.66 o
 -11   7   4      161.74      172.48      0.84 o
 -10   7   4      184.43      189.52      1.05 o
  -9   7   4       13.36       13.19      0.21 o
  -8   7   4       43.21       42.35      0.60 o
  -6   7   4      237.44      235.68      3.31 o
  -5   7   4      125.82      133.09      1.76 o
  -4   7   4       54.02       58.27      2.08 o
  -3   7   4       18.75       17.53      1.63 o
  -2   7   4       47.68       52.87      0.52 o
  -1   7   4      855.44      888.16      5.60 o
   0   7   4        1.68        1.42      0.23 o
   1   7   4      860.70      890.75      2.34 o
   2   7   4       46.21       51.48      0.91 o
   3   7   4       18.92       16.42      0.36 o
   4   7   4       54.01       57.22      0.84 o
   5   7   4      126.94      135.88      1.10 o
   6   7   4      237.71      232.23      1.86 o
   7   7   4      347.99      338.15      1.19 o
   8   7   4       43.47       41.43      0.62 o
   9   7   4       13.69       12.82      0.28 o
  10   7   4      185.69      188.38      1.15 o
  11   7   4      163.30      169.33      0.92 o
 -11   8   4       14.91       12.27      0.23 o
 -10   8   4       40.09       37.91      0.46 o
  -9   8   4      180.87      169.28      2.26 o
  -7   8   4      233.95      210.16      1.28 o
  -6   8   4       60.42       58.05      0.63 o
  -5   8   4      189.85      178.59      4.65 o
  -4   8   4      105.75      102.59      1.94 o
  -3   8   4      333.19      311.66      3.16 o
  -2   8   4        2.54        4.47      0.29 o
  -1   8   4       12.27       15.22      0.38 o
   0   8   4      590.17      579.25      4.87 o
   1   8   4       12.07       14.28      0.37 o
   2   8   4        2.54        3.89      0.38 o
   3   8   4      336.43      311.04      3.10 o
   4   8   4      105.72      104.61      0.68 o
   5   8   4      189.60      181.08      1.71 o
   6   8   4       61.35       56.91      0.87 o
   7   8   4      236.35      211.57      1.38 o
   8   8   4      399.98      404.94      3.19 o
   9   8   4      180.40      162.97      2.92 o
  10   8   4       39.73       37.93      0.55 o
  11   8   4       15.20       12.69      0.29 o
 -10   9   4       45.52       45.67      0.43 o
  -9   9   4       10.47       10.30      0.30 o
  -8   9   4       31.14       33.76      0.36 o
  -6   9   4       81.70       84.09      0.84 o
  -5   9   4      702.37      689.04      4.42 o
  -4   9   4      759.44      721.62     10.74 o
  -3   9   4       92.63       89.75      1.82 o
  -2   9   4      254.16      252.92      1.53 o
  -1   9   4       63.55       67.23      0.78 o
   0   9   4        6.08        7.92      0.31 o
   1   9   4       62.51       64.75      1.05 o
   2   9   4      254.70      254.15      2.05 o
   3   9   4       92.01       91.56      1.19 o
   4   9   4      762.02      729.25      4.88 o
   5   9   4      702.60      699.11      4.59 o
   6   9   4       81.86       84.46      0.75 o
   7   9   4      193.85      190.52      1.05 o
   8   9   4       30.55       31.91      0.41 o
   9   9   4       10.27       10.06      0.50 o
  10   9   4       46.22       48.49      0.57 o
  11   9   4       20.55       20.29      0.31 o
  -9  10   4        4.20        3.92      0.19 o
  -8  10   4        5.86        6.48      0.32 o
  -5  10   4     1906.46     1816.27     15.62 o
  -4  10   4      286.25      282.41      4.11 o
  -3  10   4      102.40      103.04      1.22 o
  -2  10   4       21.51       20.99      0.49 o
  -1  10   4       29.01       31.07      0.48 o
   0  10   4        2.67        2.37      0.25 o
   1  10   4       29.53       32.34      1.05 o
   2  10   4       21.21       19.85      0.40 o
   3  10   4      103.50      104.50      1.25 o
   4  10   4      287.51      285.94      1.60 o
   5  10   4     1905.05     1852.62     17.85 o
   6  10   4      138.25      133.13      0.80 o
   7  10   4      173.86      162.71      1.00 o
   8  10   4        5.69        6.06      0.28 o
   9  10   4        3.99        3.54      0.21 o
  10  10   4       46.08       52.51      0.55 o
  11  10   4       64.91       67.05      0.46 o
  -9  11   4       16.27       15.63      0.36 o
  -8  11   4       80.59       89.31      0.84 o
  -5  11   4      114.27      104.91      1.71 o
  -4  11   4      359.30      352.33      2.61 o
  -3  11   4       86.68       83.67      0.89 o
  -2  11   4      548.72      517.91      2.73 o
  -1  11   4       66.30       75.07      0.57 o
   0  11   4      250.13      218.15      0.88 o
   1  11   4       66.70       75.86      0.85 o
   2  11   4      549.72      521.82      0.90 o
   3  11   4       86.98       83.14      0.77 o
   4  11   4      362.05      353.24      2.40 o
   5  11   4      114.30      105.70      1.62 o
   6  11   4      118.67      123.32      0.86 o
   7  11   4      394.41      402.44      5.46 o
   8  11   4       80.46       87.22      0.59 o
   9  11   4       16.19       15.19      0.26 o
  10  11   4        0.56        0.29      0.17 o
  -9  12   4       32.99       37.03      0.47 o
  -8  12   4       14.52       15.32      0.30 o
  -6  12   4       83.59       83.35      0.85 o
  -5  12   4      165.87      169.22      1.64 o
  -4  12   4        4.01        4.69      0.18 o
  -3  12   4     1266.34     1227.95      8.91 o
  -2  12   4      220.65      216.09      1.09 o
  -1  12   4       83.46       76.69      0.54 o
   0  12   4      112.13      104.77      0.56 o
   1  12   4       83.14       77.36      0.40 o
   2  12   4      221.64      221.24      2.14 o
   3  12   4     1267.10     1234.56      8.82 o
   4  12   4        4.05        4.83      0.32 o
   5  12   4      167.13      169.21      1.32 o
   6  12   4       82.78       83.49      0.47 o
   7  12   4      100.97      104.48      1.71 o
   8  12   4       14.12       14.67      0.27 o
   9  12   4       33.07       36.95      0.33 o
  10  12   4       14.97       15.09      0.26 o
  -9  13   4        0.51        0.42      0.18 o
  -8  13   4       42.79       50.66      0.59 o
  -7  13   4        4.31        4.35      0.32 o
  -5  13   4      655.09      653.67      9.62 o
  -4  13   4       24.68       25.08      0.25 o
  -3  13   4        5.13        4.41      0.16 o
  -2  13   4      137.27      127.45      0.81 o
  -1  13   4       26.56       28.91      0.32 o
   0  13   4      572.91      550.82      1.17 o
   1  13   4       26.72       28.79      0.27 o
   2  13   4      138.42      129.30      1.01 o
   3  13   4        5.12        4.75      0.17 o
   4  13   4       25.00       25.78      0.51 o
   5  13   4      654.49      654.69      6.64 o
   6  13   4       23.78       17.85      0.23 o
   7  13   4        4.33        4.27      0.20 o
   8  13   4       42.08       49.76      0.39 o
   9  13   4        0.50        0.49      0.11 o
  -9  14   4       10.99       12.21      0.23 o
  -7  14   4        8.14        9.54      0.34 o
  -6  14   4       13.29       14.28      0.42 o
  -5  14   4      235.99      230.39      1.24 o
  -4  14   4       75.20       79.40      1.46 o
  -3  14   4       70.13       66.44      0.33 o
  -2  14   4       97.14      101.22      0.55 o
  -1  14   4       96.73      103.39      0.75 o
   0  14   4      142.86      140.05      0.64 o
   1  14   4       96.93      103.15      0.54 o
   2  14   4       96.39       99.85      0.46 o
   3  14   4       69.94       66.13      0.36 o
   4  14   4       76.05       80.33      0.57 o
   5  14   4      236.51      232.13      0.87 o
   6  14   4       13.58       13.83      0.20 o
   7  14   4        8.01        9.43      0.21 o
   8  14   4       20.79       22.50      0.29 o
   9  14   4       11.12       12.20      0.20 o
  -8  15   4       35.55       40.65      0.42 o
  -7  15   4      118.20      123.33      0.82 o
  -6  15   4       37.57       38.15      0.43 o
  -5  15   4       16.76       18.42      0.41 o
  -4  15   4      168.51      175.38      2.36 o
  -3  15   4       89.21       88.13      0.82 o
  -2  15   4        4.35        4.60      0.14 o
  -1  15   4       93.88       92.86      0.46 o
   0  15   4      226.86      230.85      1.02 o
   1  15   4       94.32       93.36      0.56 o
   2  15   4        4.13        4.39      0.16 o
   3  15   4       88.95       90.17      0.36 o
   4  15   4      169.31      176.93      0.77 o
   5  15   4       17.39       18.81      0.28 o
   6  15   4       36.95       38.89      0.34 o
   7  15   4      119.11      121.62      0.78 o
   8  15   4       35.22       41.54      0.41 o
  -8  16   4        6.13        4.26      0.14 o
  -7  16   4       10.39       10.92      0.26 o
  -6  16   4       20.99       16.89      0.26 o
  -5  16   4        7.97        8.34      0.17 o
  -4  16   4       99.85      103.15      2.14 o
  -3  16   4       62.56       58.15      0.48 o
  -2  16   4       54.60       56.62      0.57 o
  -1  16   4       66.32       73.02      0.40 o
   0  16   4       28.88       23.93      0.25 o
   1  16   4       66.30       72.01      0.73 o
   2  16   4       54.85       56.48      0.42 o
   3  16   4       61.92       58.59      0.98 o
   4  16   4       99.67      103.60      2.52 o
   5  16   4        7.89        8.05      0.19 o
   6  16   4       20.21       17.59      0.21 o
   7  16   4       10.58       10.73      0.24 o
  -7  17   4       26.08       30.87      0.28 o
  -6  17   4       55.21       62.59      0.49 o
  -5  17   4        7.06        7.15      0.17 o
  -4  17   4       16.70       16.14      0.19 o
  -3  17   4        4.54        6.33      0.31 o
  -2  17   4      218.07      226.78      0.88 o
  -1  17   4       28.23       26.40      0.28 o
   0  17   4        9.80        7.81      0.20 o
   1  17   4       27.78       26.20      0.35 o
   2  17   4      219.80      225.89      0.87 o
   3  17   4        4.37        6.08      0.39 o
   4  17   4       16.90       16.36      0.24 o
   5  17   4        6.92        6.98      0.27 o
   6  17   4       54.71       57.54      0.43 o
  -5  18   4       15.17       16.65      0.16 o
  -4  18   4       13.15       11.57      0.38 o
  -3  18   4        4.10        2.81      0.14 o
  -2  18   4       58.26       61.57      0.63 o
  -1  18   4       17.17       15.00      0.74 o
   0  18   4        3.09        3.72      0.15 o
   1  18   4       17.17       15.32      0.25 o
   2  18   4       57.99       60.66      0.42 o
   3  18   4        3.85        3.11      0.22 o
   4  18   4       13.15       13.15      0.27 o
  -4  19   4       14.75       14.24      0.22 o
  -3  19   4       31.76       34.88      0.38 o
  -2  19   4       12.20       12.74      0.65 o
  -1  19   4        4.01        6.29      0.17 o
   0  19   4      109.02      109.94      0.71 o
   1  19   4        4.20        6.33      0.23 o
   3  19   4       31.57       34.17      0.35 o
   4  19   4       14.91       15.41      0.23 o
  -2  20   4        1.79        1.62      0.12 o
  -1  20   4       24.04       22.10      0.27 o
   0  20   4        6.66        8.01      0.19 o
   0   0   5      230.21      269.37      4.26 o
   1   0   5      311.59      293.52      2.00 o
   2   0   5      139.27      129.08      0.80 o
   3   0   5       66.62       73.43      0.60 o
   4   0   5      315.78      347.46      1.41 o
   5   0   5      296.11      297.54      2.07 o
   6   0   5        6.88        7.60      0.20 o
   7   0   5      331.19      333.58      1.41 o
   8   0   5      425.27      440.35     11.58 o
   9   0   5       33.80       39.72      0.40 o
  10   0   5       31.07       27.56      0.50 o
  11   0   5       54.98       56.22      0.57 o
  12   0   5       43.82       47.01      0.39 o
 -12   1   5        2.41        2.61      0.16 o
 -11   1   5        2.02        2.38      0.23 o
 -10   1   5       64.57       61.59      0.70 o
  -9   1   5        9.82        9.63      0.24 o
  -8   1   5      151.09      148.03      1.07 o
  -7   1   5       14.32       12.72      0.25 o
  -6   1   5      533.34      567.38      2.94 o
  -5   1   5       13.16       13.77      0.44 o
  -4   1   5      584.09      601.30      2.01 o
  -3   1   5      293.72      322.94      1.39 o
  -2   1   5       24.85       30.79      0.48 o
  -1   1   5       55.49       45.61      0.44 o
   0   1   5       68.95       69.23      0.57 o
   1   1   5       54.91       44.54      0.41 o
   2   1   5       24.29       29.94      0.31 o
   3   1   5      293.58      321.17      2.04 o
   4   1   5      584.61      596.11      1.96 o
   5   1   5       13.28       13.71      0.33 o
   6   1   5      533.57      559.72      2.33 o
   7   1   5       14.29       12.17      0.30 o
   8   1   5      150.80      145.55      1.10 o
   9   1   5       10.16       10.25      0.25 o
  10   1   5       64.48       61.15      0.59 o
  11   1   5        1.93        2.16      0.21 o
 -12   2   5       18.17       17.48      0.27 o
 -11   2   5       76.75       84.53      0.69 o
 -10   2   5       90.62       93.49      0.85 o
  -9   2   5      240.69      239.01      1.29 o
  -8   2   5      171.59      169.81      1.10 o
  -7   2   5       57.86       50.81      0.67 o
  -6   2   5       42.52       43.06      0.42 o
  -5   2   5      129.48      126.16      1.17 o
  -4   2   5       79.82       88.47      0.78 o
  -3   2   5       15.02       17.24      0.35 o
  -2   2   5     1881.32     1988.92     12.78 o
  -1   2   5       93.85       93.10      0.98 o
   0   2   5       53.13       54.66      0.57 o
   1   2   5       93.11       94.75      0.89 o
   2   2   5     1877.36     1912.12     20.23 o
   3   2   5       15.14       17.36      0.46 o
   4   2   5       79.55       88.88      0.81 o
   5   2   5      130.21      122.81      0.86 o
   6   2   5       42.29       41.75      0.41 o
   7   2   5       57.91       51.19      0.40 o
   8   2   5      173.71      172.15      1.21 o
   9   2   5      239.00      238.16      1.30 o
  10   2   5       90.86       92.23      0.79 o
  11   2   5       76.74       82.98      0.63 o
 -12   3   5       18.55       21.49      0.28 o
 -11   3   5       15.23       16.47      0.35 o
 -10   3   5       21.75       17.83      0.42 o
  -9   3   5       13.88       15.43      0.39 o
  -8   3   5       57.14       58.79      0.65 o
  -7   3   5      185.14      179.64      1.89 o
  -6   3   5        0.84        0.38      0.13 o
  -5   3   5       46.11       42.84      0.44 o
  -4   3   5       35.85       40.36      0.67 o
  -3   3   5       77.88       74.97      1.33 o
  -2   3   5       89.71       86.90      1.20 o
  -1   3   5      182.15      162.62      3.96 o
   0   3   5      546.30      522.92      2.43 o
   1   3   5      182.24      162.32      0.74 o
   2   3   5       89.58       85.14      0.80 o
   3   3   5       79.40       76.30      0.60 o
   4   3   5       36.34       39.20      0.63 o
   5   3   5       46.76       43.81      0.46 o
   6   3   5        0.87        0.31      0.13 o
   7   3   5      185.43      176.62      0.88 o
   8   3   5       57.61       59.04      1.06 o
   9   3   5       13.57       15.42      0.52 o
  10   3   5       22.01       18.64      0.32 o
 -12   4   5        2.12        2.49      0.14 o
 -11   4   5       45.15       42.47      0.48 o
 -10   4   5       40.57       43.57      0.59 o
  -9   4   5       13.73       15.67      0.39 o
  -8   4   5      509.10      487.08      1.04 o
  -7   4   5      101.38      103.25      0.62 o
  -6   4   5       25.66       24.41      0.30 o
  -5   4   5      256.22      250.74      1.22 o
  -4   4   5      512.22      539.70      4.49 o
  -3   4   5      501.88      505.39      6.23 o
  -2   4   5      609.98      624.81      4.43 o
  -1   4   5      142.40      153.13      1.33 o
   0   4   5      768.47      878.15      3.14 o
   1   4   5      143.04      156.29      1.10 o
   2   4   5      609.25      617.77      2.46 o
   3   4   5      500.56      506.58      3.13 o
   4   4   5      509.88      538.64      2.64 o
   5   4   5      255.27      248.50      1.48 o
   6   4   5       24.88       23.23      0.30 o
   7   4   5      102.41      104.65      0.93 o
   8   4   5      509.54      488.30      2.04 o
   9   4   5       14.08       15.60      0.29 o
  10   4   5       41.00       44.67      0.58 o
  11   4   5       45.10       41.97      0.45 o
 -11   5   5       43.56       46.48      0.47 o
 -10   5   5       75.47       72.72      0.70 o
  -8   5   5      217.49      214.22      1.23 o
  -7   5   5       83.41       80.74      0.90 o
  -6   5   5       45.67       49.64      0.60 o
  -5   5   5      144.65      139.00      1.15 o
  -4   5   5      165.31      168.33      1.36 o
  -3   5   5       25.45       24.23      0.63 o
  -2   5   5      170.73      186.27      2.45 o
  -1   5   5      234.21      267.04      1.71 o
   0   5   5      129.65      125.75      1.17 o
   1   5   5      237.08      268.41      2.43 o
   2   5   5      172.60      190.69      1.53 o
   3   5   5       25.40       23.22      0.43 o
   4   5   5      164.80      171.17      1.44 o
   5   5   5      144.25      137.49      1.81 o
   6   5   5       45.73       49.57      0.45 o
   7   5   5       83.81       78.93      0.84 o
   8   5   5      217.43      214.96      1.37 o
   9   5   5       39.17       40.49      0.42 o
  10   5   5       75.09       71.74      0.71 o
  11   5   5       43.41       47.25      0.47 o
 -11   6   5      148.14      143.28      0.73 o
 -10   6   5       26.35       28.07      0.44 o
  -9   6   5       11.51        9.48      0.23 o
  -8   6   5      461.51      468.06      1.81 o
  -7   6   5      168.11      172.61      0.83 o
  -6   6   5      235.73      225.56      2.53 o
  -5   6   5      516.64      515.83      4.66 o
  -4   6   5      610.72      621.64      1.72 o
  -3   6   5       79.43       93.03      2.98 o
  -2   6   5      465.90      523.32      6.18 o
  -1   6   5      147.43      166.71      2.07 o
   0   6   5        0.76        0.99      0.18 o
   1   6   5      149.43      166.90      0.97 o
   2   6   5      468.69      540.95      4.98 o
   3   6   5       78.95       93.55      1.41 o
   4   6   5      609.58      626.12      4.85 o
   5   6   5      516.32      519.78      3.90 o
   6   6   5      234.78      225.74      1.72 o
   7   6   5      169.70      171.39      2.03 o
   8   6   5      460.94      467.72      2.00 o
   9   6   5       11.43        8.85      0.28 o
  10   6   5       25.98       27.44      0.47 o
  11   6   5      147.92      144.44      0.77 o
 -11   7   5       29.47       25.40      0.29 o
 -10   7   5      181.54      170.01      0.90 o
  -9   7   5       58.00       61.49      0.45 o
  -7   7   5      126.13      132.05      1.02 o
  -6   7   5      816.31      799.03      9.97 o
  -5   7   5       82.33       81.51      2.30 o
  -4   7   5      270.09      280.06      2.57 o
  -3   7   5       79.44       84.91      0.63 o
  -2   7   5      170.63      180.92      2.66 o
  -1   7   5       15.81       13.98      0.65 o
   0   7   5        5.30        3.28      0.17 o
   1   7   5       15.43       13.34      0.31 o
   2   7   5      170.98      183.36      1.50 o
   3   7   5       81.34       86.96      0.80 o
   4   7   5      270.04      283.83      2.24 o
   5   7   5       82.45       85.38      0.87 o
   6   7   5      813.78      799.53      2.82 o
   7   7   5      126.80      132.62      1.07 o
   8   7   5      159.08      153.47      2.34 o
   9   7   5       56.78       57.93      0.59 o
  10   7   5      181.58      168.97      1.01 o
  11   7   5       29.31       27.68      0.35 o
 -10   8   5        1.48        1.82      0.17 o
  -9   8   5      134.43      138.10      3.54 o
  -8   8   5      152.92      159.80      1.08 o
  -7   8   5      189.03      193.93      1.23 o
  -6   8   5       32.70       37.58      0.61 o
  -5   8   5       43.59       42.47      0.63 o
  -4   8   5      223.52      221.16      7.99 o
  -3   8   5      144.29      137.93      0.86 o
  -2   8   5       24.43       21.69      0.44 o
  -1   8   5      221.74      246.11      5.93 o
   0   8   5        0.25        0.41      0.19 o
   1   8   5      222.84      245.24      1.46 o
   2   8   5       24.87       22.25      0.38 o
   3   8   5      145.12      141.62      1.21 o
   4   8   5      222.97      227.43      1.89 o
   5   8   5       42.57       41.57      0.33 o
   6   8   5       32.50       36.84      0.34 o
   7   8   5      187.46      197.66      1.29 o
   8   8   5      153.35      157.99      1.12 o
   9   8   5      134.87      138.06      1.46 o
  10   8   5        1.51        1.30      0.22 o
  11   8   5       18.29       13.91      0.24 o
 -10   9   5        1.40        0.78      0.12 o
  -9   9   5       35.08       38.28      0.42 o
  -8   9   5       29.14       32.92      0.55 o
  -7   9   5      280.59      288.00      1.48 o
  -6   9   5      617.16      624.95      8.88 o
  -5   9   5       11.48       10.22      0.25 o
  -4   9   5      673.63      646.14      9.14 o
  -3   9   5       39.64       37.27      0.83 o
  -2   9   5      140.70      132.37      0.92 o
  -1   9   5       38.67       36.31      0.25 o
   0   9   5       17.33       17.36      0.42 o
   1   9   5       38.62       36.37      0.68 o
   2   9   5      141.15      133.89      1.01 o
   3   9   5       40.44       38.69      0.61 o
   4   9   5      671.85      651.29      3.66 o
   5   9   5       11.86       10.39      0.22 o
   6   9   5      619.36      621.25      2.44 o
   7   9   5      280.89      290.26      1.56 o
   8   9   5       28.96       32.40      0.39 o
   9   9   5       35.80       39.34      0.55 o
  10   9   5        1.47        0.75      0.19 o
  11   9   5       37.42       37.13      0.31 o
  -9  10   5        2.28        2.56      0.22 o
  -7  10   5        6.76        7.53      0.36 o
  -6  10   5       55.77       60.17      0.73 o
  -5  10   5      690.80      716.86      5.00 o
  -4  10   5      117.47      115.28      1.16 o
  -3  10   5       80.03       73.89      0.51 o
  -2  10   5       54.84       59.43      0.35 o
  -1  10   5       37.13       40.35      0.66 o
   0  10   5      127.93      135.09      0.85 o
   1  10   5       36.87       39.44      0.56 o
   2  10   5       55.54       60.15      0.76 o
   3  10   5       79.37       74.08      0.49 o
   4  10   5      117.80      116.58      0.74 o
   5  10   5      690.47      717.51     10.36 o
   6  10   5       55.53       58.90      0.57 o
   7  10   5        6.95        7.30      0.25 o
   8  10   5       27.60       25.16      0.34 o
   9  10   5        2.36        2.43      0.25 o
  10  10   5       19.02       19.09      0.31 o
  -9  11   5        4.68        4.57      0.15 o
  -8  11   5       31.24       29.05      0.48 o
  -5  11   5      148.56      151.16      0.81 o
  -4  11   5      253.66      254.02      1.38 o
  -3  11   5      220.82      228.88      0.80 o
  -2  11   5      455.60      444.53      1.84 o
  -1  11   5       32.50       39.53      0.46 o
   0  11   5       25.75       20.88      0.25 o
   1  11   5       32.23       38.52      0.31 o
   2  11   5      452.28      438.72      1.42 o
   3  11   5      220.69      229.48      0.76 o
   4  11   5      253.66      254.95      1.23 o
   5  11   5      147.90      150.45      1.06 o
   6  11   5      168.05      176.10      0.79 o
   7  11   5       79.84       83.64      0.92 o
   8  11   5       31.22       28.91      0.33 o
   9  11   5        4.60        4.57      0.24 o
  10  11   5        8.10        7.90      0.19 o
  -9  12   5        0.10        0.15      0.14 o
  -8  12   5       18.10       17.24      0.37 o
  -7  12   5       79.60       79.43      0.76 o
  -6  12   5      104.60      120.01      0.99 o
  -4  12   5      134.69      130.13      0.58 o
  -3  12   5      376.28      379.87      2.48 o
  -2  12   5      141.46      137.12      0.98 o
  -1  12   5       36.33       39.92      0.30 o
   0  12   5      505.22      502.95      1.39 o
   1  12   5       36.59       38.92      0.43 o
   2  12   5      140.47      134.84      1.09 o
   3  12   5      374.67      375.68      2.14 o
   4  12   5      135.61      130.17      0.57 o
   5  12   5      275.61      270.35      1.29 o
   6  12   5      105.35      115.60      1.87 o
   7  12   5       79.49       78.17      0.93 o
   8  12   5       17.74       16.87      0.33 o
   9  12   5        0.10        0.48      0.15 o
  -9  13   5       45.45       42.50      0.35 o
  -8  13   5       22.54       21.95      0.37 o
  -6  13   5       56.09       57.20      0.66 o
  -5  13   5       99.22      102.48      3.06 o
  -4  13   5        5.90        7.48      0.24 o
  -3  13   5       22.76       23.22      0.21 o
  -2  13   5       44.43       46.99      0.45 o
  -1  13   5       50.86       43.65      0.32 o
   0  13   5      347.62      338.75      0.97 o
   1  13   5       51.60       43.47      0.37 o
   2  13   5       44.21       45.56      0.33 o
   3  13   5       22.68       23.16      0.23 o
   4  13   5        6.32        7.53      0.19 o
   5  13   5       99.24      102.93      1.08 o
   6  13   5       55.63       56.68      0.61 o
   7  13   5       42.20       39.33      0.28 o
   9  13   5       45.54       44.39      0.33 o
  -8  14   5       36.49       41.50      0.41 o
  -7  14   5       52.96       53.83      0.39 o
  -6  14   5        8.91        8.41      0.33 o
  -5  14   5       21.86       23.75      0.39 o
  -4  14   5        3.80        4.09      0.16 o
  -3  14   5       23.47       22.92      0.39 o
  -2  14   5      126.42      121.89      0.98 o
  -1  14   5        4.87        5.31      0.16 o
   0  14   5      313.31      320.14      1.12 o
   1  14   5        4.97        5.41      0.18 o
   2  14   5      126.18      123.04      0.58 o
   3  14   5       23.50       22.85      0.22 o
   4  14   5        3.84        4.43      0.16 o
   5  14   5       21.60       23.73      0.25 o
   6  14   5        8.54        8.42      0.20 o
   7  14   5       53.22       52.89      0.53 o
   8  14   5       37.14       36.11      0.30 o
  -7  15   5      239.26      245.44      1.00 o
  -6  15   5       20.41       26.32      0.46 o
  -5  15   5       30.20       29.89      0.39 o
  -4  15   5       64.84       69.61      1.25 o
  -3  15   5      120.29      123.38      0.99 o
  -2  15   5       39.55       39.10      0.38 o
  -1  15   5       14.35       15.99      0.35 o
   0  15   5        0.01        0.29      0.13 o
   1  15   5       14.35       15.42      0.21 o
   2  15   5       40.45       40.52      0.42 o
   3  15   5      120.77      123.05      0.53 o
   4  15   5       65.30       69.32      0.60 o
   5  15   5       29.56       29.97      0.42 o
   6  15   5       20.69       25.87      0.25 o
  -7  16   5       11.43       15.61      0.23 o
  -6  16   5        0.29        0.39      0.16 o
  -5  16   5       53.37       52.29      3.82 o
  -4  16   5       22.52       25.34      0.94 o
  -3  16   5        4.14        4.32      0.13 o
  -2  16   5       31.07       30.87      0.25 o
  -1  16   5       28.44       29.95      0.36 o
   0  16   5       39.33       43.40      0.30 o
   1  16   5       28.49       30.53      0.34 o
   2  16   5       31.41       32.45      0.29 o
   3  16   5        4.11        4.03      0.14 o
   4  16   5       22.62       24.61      0.99 o
   5  16   5       54.08       53.16      1.97 o
   6  16   5        0.35        0.40      0.11 o
  -5  17   5       42.03       49.07      0.42 o
  -4  17   5       17.23       16.52      0.29 o
  -3  17   5       64.70       73.63      0.63 o
  -2  17   5      158.33      164.54      0.98 o
  -1  17   5        0.22        0.39      0.16 o
   0  17   5       28.54       33.80      0.28 o
   1  17   5        0.20        0.33      0.13 o
   2  17   5      157.18      163.42      1.21 o
   3  17   5       65.23       72.29      0.60 o
   4  17   5       16.79       16.93      0.31 o
   5  17   5       41.68       45.74      0.38 o
  -4  18   5       14.31       13.75      0.20 o
  -3  18   5       88.55       89.71      0.58 o
  -1  18   5       22.40       29.05      0.41 o
   0  18   5       35.52       37.45      0.46 o
   1  18   5       22.69       28.53      0.28 o
   2  18   5       25.26       23.31      0.25 o
   3  18   5       89.23       89.83      0.59 o
  -2  19   5       41.40       45.59      0.37 o
  -1  19   5       21.83       24.80      0.31 o
   0  19   5       43.68       44.39      0.40 o
   1  19   5       22.26       24.99      0.30 o
   0   0   6      100.60      119.65      2.67 o
   1   0   6      107.71      105.44      0.68 o
   2   0   6      161.37      150.22      0.89 o
   3   0   6      264.81      261.73      1.39 o
   4   0   6       71.19       69.74      0.40 o
   5   0   6       11.29       13.44      0.28 o
   6   0   6        6.00        6.62      0.25 o
   7   0   6      416.81      395.74     21.36 o
   8   0   6       26.05       19.64      0.33 o
   9   0   6       24.80       22.80      0.32 o
  10   0   6       17.95       13.25      0.35 o
  11   0   6        0.67        0.42      0.16 o
 -11   1   6       93.50       90.09      0.61 o
 -10   1   6       26.74       26.37      0.45 o
  -9   1   6      219.41      214.79      1.19 o
  -8   1   6      248.55      243.63      1.38 o
  -7   1   6       82.99       79.86      0.59 o
  -6   1   6      145.59      131.09      1.70 o
  -5   1   6      118.90      118.27      0.73 o
  -4   1   6      451.84      456.31      2.98 o
  -3   1   6      103.73      104.56      1.76 o
  -2   1   6      128.67      116.05      2.01 o
  -1   1   6       54.61       58.70      0.80 o
   0   1   6       41.99       29.27      0.41 o
   1   1   6       54.28       59.47      0.78 o
   2   1   6      128.51      112.14      0.78 o
   3   1   6      103.21      104.72      1.25 o
   4   1   6      448.79      449.78      2.93 o
   5   1   6      119.18      112.99      1.14 o
   6   1   6      145.60      138.12      1.46 o
   7   1   6       83.51       78.89      0.85 o
   8   1   6      250.70      244.20      1.40 o
   9   1   6      219.06      216.18      0.86 o
  10   1   6       27.13       27.26      0.59 o
  11   1   6       92.84       87.03      0.57 o
 -11   2   6       16.37       17.24      0.30 o
 -10   2   6       65.22       59.98      0.62 o
  -9   2   6      221.38      211.74      1.16 o
  -8   2   6       60.68       60.17      0.67 o
  -7   2   6      248.20      254.13      1.44 o
  -6   2   6       71.39       75.42      1.17 o
  -5   2   6      100.62      100.17      1.67 o
  -4   2   6      488.31      499.95      5.65 o
  -3   2   6       47.19       48.19      1.37 o
  -2   2   6      674.15      656.17      8.24 o
  -1   2   6      177.49      171.58      3.13 o
   0   2   6       40.02       33.16      0.51 o
   1   2   6      175.96      170.60      0.87 o
   2   2   6      674.33      657.78      3.55 o
   3   2   6       46.26       46.70      0.53 o
   4   2   6      485.08      500.34      2.35 o
   5   2   6      100.80       97.60      0.96 o
   6   2   6       72.00       77.33      0.47 o
   7   2   6      250.44      252.50      1.48 o
   8   2   6       61.30       60.15      0.53 o
   9   2   6      223.02      209.67      1.05 o
  10   2   6       64.81       57.61      0.58 o
 -11   3   6       11.53       11.33      0.25 o
 -10   3   6       16.86       19.50      0.39 o
  -9   3   6      161.11      174.91      1.08 o
  -8   3   6        9.82        7.98      0.19 o
  -7   3   6       18.84       20.76      0.33 o
  -6   3   6      360.23      337.56      1.46 o
  -5   3   6      191.89      198.18      1.95 o
  -4   3   6      724.55      717.91      4.86 o
  -3   3   6      509.42      507.15      2.36 o
  -2   3   6      295.83      301.27      2.03 o
  -1   3   6       27.85       23.11      0.43 o
   0   3   6        6.10        8.62      1.11 o
   1   3   6       28.01       22.88      0.35 o
   2   3   6      295.64      296.84      1.59 o
   3   3   6      510.57      505.55      1.32 o
   4   3   6      720.83      714.53      3.08 o
   5   3   6      192.89      200.78      2.29 o
   7   3   6       19.57       21.60      0.80 o
   8   3   6        9.16        8.57      0.44 o
   9   3   6      160.73      174.57      0.81 o
  10   3   6       16.60       19.33      0.38 o
 -11   4   6      118.54      118.19      0.64 o
 -10   4   6       38.29       35.31      0.47 o
  -8   4   6       99.22       97.87      0.74 o
  -7   4   6       57.93       56.96      0.79 o
  -6   4   6      178.77      186.82      1.24 o
  -5   4   6       51.78       50.75      0.40 o
  -4   4   6      316.82      322.75      1.82 o
  -3   4   6      382.67      360.44      1.57 o
  -2   4   6      870.67      905.10      3.68 o
  -1   4   6       49.67       53.41      0.64 o
   0   4   6      153.75      188.19      1.35 o
   1   4   6       50.45       54.89      0.63 o
   2   4   6      868.61      925.94     10.08 o
   3   4   6      384.22      359.24      1.89 o
   4   4   6      314.37      324.65      3.35 o
   5   4   6       51.53       50.34      0.73 o
   6   4   6      179.22      191.20      1.29 o
   7   4   6       57.38       56.44      0.75 o
   8   4   6      100.16       98.71      0.65 o
   9   4   6       47.99       45.97      0.46 o
  10   4   6       37.90       34.18      0.47 o
 -11   5   6       59.59       57.58      0.41 o
 -10   5   6       81.48       87.61      0.66 o
  -8   5   6      134.20      132.68      0.76 o
  -7   5   6      168.48      175.46      1.10 o
  -6   5   6      196.95      199.68      0.89 o
  -5   5   6      170.41      171.53      0.73 o
  -4   5   6       20.60       22.67      0.24 o
  -3   5   6       36.91       36.34      0.32 o
  -2   5   6       43.31       45.56      0.70 o
  -1   5   6      148.62      149.83      2.62 o
   0   5   6       37.96       34.50      0.52 o
   1   5   6      147.21      146.85      0.93 o
   2   5   6       42.61       45.18      0.56 o
   3   5   6       37.15       36.40      0.39 o
   4   5   6       20.10       22.44      0.58 o
   5   5   6      172.03      173.85      1.15 o
   6   5   6      196.36      202.21      1.33 o
   7   5   6      168.14      174.00      1.25 o
   8   5   6      136.10      133.93      0.78 o
   9   5   6       34.67       38.18      0.55 o
  10   5   6       81.14       88.52      0.69 o
  11   5   6       58.96       55.51      0.41 o
 -10   6   6        9.33        9.34      0.26 o
  -9   6   6       11.41       11.89      0.34 o
  -8   6   6       91.56       91.37      0.79 o
  -7   6   6      110.84      109.49      0.81 o
  -6   6   6       15.44       14.01      0.28 o
  -5   6   6      491.32      499.18      1.91 o
  -4   6   6      128.96      142.57      2.00 o
  -3   6   6      139.04      121.41      0.83 o
  -2   6   6       21.83       18.77      0.21 o
  -1   6   6       86.77       86.20      1.13 o
   0   6   6        5.25        8.07      0.17 o
   1   6   6       86.84       86.68      0.43 o
   2   6   6       22.16       18.76      0.33 o
   3   6   6      137.30      119.42      1.29 o
   4   6   6      126.73      143.15      1.04 o
   5   6   6      490.97      495.13      2.10 o
   6   6   6       15.69       13.49      0.30 o
   7   6   6      111.70      110.15      0.99 o
   8   6   6       91.24       92.76      0.61 o
   9   6   6       11.71       12.23      0.25 o
  10   6   6        9.17       10.09      0.28 o
  11   6   6       22.91       22.83      0.25 o
 -10   7   6       26.70       27.80      0.33 o
  -9   7   6       33.74       39.85      0.48 o
  -8   7   6        4.12        4.36      0.27 o
  -7   7   6       33.46       38.53      0.59 o
  -5   7   6       72.92       74.64      1.50 o
  -4   7   6       29.15       32.16      0.71 o
  -3   7   6      363.69      363.61      3.89 o
  -2   7   6        2.21        2.63      0.15 o
  -1   7   6      336.67      324.36      2.14 o
   0   7   6       59.35       63.64      0.50 o
   1   7   6      335.11      321.27      2.99 o
   2   7   6        2.36        3.02      0.20 o
   3   7   6      363.62      359.97      3.02 o
   4   7   6       29.02       32.70      0.45 o
   5   7   6       73.02       73.61      0.47 o
   6   7   6      132.12      128.81      0.74 o
   7   7   6       32.62       33.24      0.58 o
   8   7   6        4.40        4.10      0.21 o
   9   7   6       33.38       39.02      0.36 o
  10   7   6       27.21       28.71      0.39 o
 -10   8   6       18.28       17.35      0.21 o
  -9   8   6      173.19      174.08      1.89 o
  -8   8   6       75.82       81.38      0.73 o
  -7   8   6       21.25       22.38      0.47 o
  -6   8   6       34.10       35.66      0.59 o
  -4   8   6       55.69       56.73      0.64 o
  -3   8   6      114.83      113.59      1.29 o
  -2   8   6       69.62       62.24      0.75 o
  -1   8   6       39.92       40.79      0.54 o
   0   8   6       46.39       52.54      0.54 o
   1   8   6       40.24       40.59      0.46 o
   2   8   6       70.24       63.94      0.54 o
   3   8   6      113.24      115.17      0.67 o
   4   8   6       57.01       57.33      0.53 o
   5   8   6       66.50       71.39      0.57 o
   6   8   6       33.84       34.32      0.35 o
   7   8   6       21.51       22.78      0.49 o
   8   8   6       76.51       77.96      0.77 o
   9   8   6      173.04      175.93      1.65 o
  10   8   6       18.42       20.38      0.31 o
  -9   9   6       16.77       19.73      0.36 o
  -8   9   6        2.42        2.34      0.15 o
  -7   9   6        4.67        4.33      0.30 o
  -6   9   6      381.67      390.06      1.73 o
  -5   9   6      250.60      259.12      0.97 o
  -4   9   6       46.68       45.85      0.60 o
  -3   9   6      270.87      260.40      0.96 o
  -2   9   6       21.47       21.21      0.30 o
  -1   9   6      139.59      128.32      1.53 o
   0   9   6       80.86       79.58      1.09 o
   1   9   6      139.56      128.22      0.90 o
   2   9   6       21.63       23.05      0.65 o
   3   9   6      271.23      258.21      1.74 o
   4   9   6       45.86       45.88      0.49 o
   5   9   6      250.65      257.87      1.33 o
   6   9   6      383.03      384.15      1.91 o
   7   9   6        4.40        3.98      0.30 o
   8   9   6        2.22        2.19      0.26 o
   9   9   6       16.53       18.98      0.35 o
  10   9   6       13.50       15.65      0.24 o
  -9  10   6       44.86       50.86      0.44 o
  -7  10   6       70.42       71.77      0.72 o
  -6  10   6       66.32       69.09      0.75 o
  -5  10   6       61.53       59.29      0.48 o
  -4  10   6       86.17       88.20      1.55 o
  -3  10   6       80.20       89.93      0.90 o
  -2  10   6      130.32      120.60      0.83 o
  -1  10   6        4.08        5.65      0.38 o
   0  10   6      129.14      137.02      1.79 o
   1  10   6        4.20        6.06      0.33 o
   2  10   6      131.01      123.77      0.83 o
   3  10   6       79.28       89.32      0.60 o
   4  10   6       85.73       88.92      0.52 o
   5  10   6       61.71       60.46      0.40 o
   6  10   6       66.75       67.72      0.42 o
   7  10   6       69.29       69.56      0.70 o
   8  10   6       53.23       59.60      0.37 o
   9  10   6       44.78       48.49      0.46 o
  -9  11   6       93.87       97.80      0.54 o
  -8  11   6       80.56       81.90      0.62 o
  -6  11   6        6.01        7.31      0.33 o
  -5  11   6       14.47       14.59      0.34 o
  -4  11   6       16.85       15.86      0.30 o
  -3  11   6      384.31      371.24      3.75 o
  -2  11   6      143.45      138.87      0.62 o
  -1  11   6      278.54      264.58      1.29 o
   0  11   6      109.94       96.72      0.65 o
   1  11   6      278.17      261.32      1.67 o
   2  11   6      143.56      138.58      0.77 o
   3  11   6      384.09      367.99      3.59 o
   4  11   6       16.35       15.01      0.23 o
   5  11   6       13.93       13.88      0.22 o
   6  11   6        6.29        7.10      0.21 o
   7  11   6       38.01       39.19      0.34 o
   8  11   6       81.56       84.30      0.63 o
   9  11   6       94.46       97.29      0.54 o
  -8  12   6       57.48       56.09      0.48 o
  -7  12   6       15.30       17.36      0.37 o
  -6  12   6       65.71       66.73      0.69 o
  -5  12   6        9.75       10.03      0.27 o
  -4  12   6       29.10       28.07      0.30 o
  -3  12   6       84.16      100.55      0.61 o
  -2  12   6        4.28        3.25      0.16 o
  -1  12   6       12.20       11.97      0.31 o
   0  12   6       69.59       71.52      0.56 o
   1  12   6       11.83       11.54      0.29 o
   2  12   6        4.37        3.27      0.21 o
   3  12   6       84.12      100.13      0.56 o
   4  12   6       28.43       28.27      0.28 o
   5  12   6        9.60        9.69      0.24 o
   6  12   6       65.72       64.59      0.52 o
   7  12   6       15.52       16.51      0.21 o
   8  12   6       57.62       56.01      0.42 o
  -8  13   6       67.59       67.92      2.97 o
  -6  13   6       61.37       71.56      0.65 o
  -4  13   6      104.36       95.52      0.56 o
  -3  13   6      238.72      240.25      1.80 o
  -2  13   6       46.67       43.72      0.32 o
  -1  13   6       73.54       78.13      0.80 o
   0  13   6        0.03        0.01      0.18 o
   1  13   6       73.75       79.20      0.48 o
   2  13   6       46.87       43.83      0.36 o
   3  13   6      238.01      236.05      2.02 o
   4  13   6      103.60       96.33      0.97 o
   5  13   6       33.22       31.58      0.34 o
   6  13   6       61.20       68.71      0.60 o
   7  13   6       16.74       18.20      0.18 o
  -7  14   6       56.83       59.41      0.72 o
  -6  14   6       31.81       35.46      0.44 o
  -5  14   6        9.25        7.95      0.29 o
  -4  14   6       22.04       20.56      0.27 o
  -3  14   6        9.43       13.23      0.20 o
  -2  14   6      110.87      111.83      1.26 o
  -1  14   6       11.94       11.39      0.22 o
   0  14   6       28.55       28.61      0.30 o
   1  14   6       11.49       11.33      0.22 o
   2  14   6      111.65      112.96      0.81 o
   3  14   6        9.37       13.64      0.21 o
   4  14   6       21.98       20.47      0.22 o
   5  14   6        9.22        7.66      0.46 o
   6  14   6       32.05       35.47      0.40 o
  -6  15   6        7.78        8.63      0.19 o
  -5  15   6       11.13       10.73      0.25 o
  -4  15   6       34.07       34.63      2.18 o
  -3  15   6      156.92      169.23      0.55 o
  -2  15   6       32.62       32.10      0.36 o
  -1  15   6       15.43       16.46      0.30 o
   0  15   6      175.66      177.70      0.77 o
   1  15   6       15.73       16.70      0.23 o
   2  15   6       32.63       32.90      0.39 o
   3  15   6      158.24      168.29      1.86 o
   4  15   6       34.00       34.56      1.05 o
   5  15   6       11.14       11.01      0.28 o
   6  15   6        7.74        8.04      0.18 o
  -5  16   6       20.47       21.40      0.30 o
  -4  16   6       35.51       29.34      0.31 o
  -3  16   6       28.58       31.49      0.40 o
  -2  16   6        0.78        1.08      0.18 o
  -1  16   6      115.51      122.69      0.77 o
   0  16   6        2.16        3.84      0.15 o
   1  16   6      116.47      123.95      1.48 o
   2  16   6        0.84        1.14      0.12 o
   3  16   6       29.06       32.77      0.31 o
   4  16   6       36.07       33.93      0.41 o
   5  16   6       20.28       20.98      0.27 o
  -4  17   6       12.92       12.11      0.19 o
  -3  17   6        6.53        7.11      0.19 o
  -2  17   6        0.36        0.31      0.16 o
  -1  17   6        3.02        2.35      0.21 o
   0  17   6        2.79        2.51      0.14 o
   1  17   6        3.08        2.17      0.14 o
   2  17   6        0.35        0.53      0.13 o
   3  17   6        6.38        7.06      0.27 o
   4  17   6       13.06       13.67      0.23 o
  -2  18   6       64.67       63.17      0.41 o
  -1  18   6       22.41       27.47      0.31 o
   0  18   6        0.92        1.75      0.15 o
   1  18   6       22.64       28.11      0.32 o
   2  18   6       65.39       63.93      0.91 o
   0   0   7      318.35      285.82      1.51 o
   1   0   7      681.78      658.68      7.14 o
   2   0   7       21.79       23.70      0.28 o
   3   0   7      122.10      130.06      0.82 o
   4   0   7        0.45        0.83      0.12 o
   5   0   7       74.40       73.64      0.59 o
   6   0   7      111.78      106.51      3.36 o
   7   0   7      287.23      275.59      1.06 o
   8   0   7        2.06        3.12      0.42 o
   9   0   7       62.21       60.80      0.64 o
  10   0   7      180.78      183.46      0.87 o
 -10   1   7       67.48       67.24      0.55 o
  -9   1   7       18.82       17.06      0.26 o
  -8   1   7       30.78       30.61      0.36 o
  -7   1   7      132.88      132.84      0.88 o
  -6   1   7      116.67      122.68      0.73 o
  -5   1   7      407.29      414.89      1.82 o
  -4   1   7      344.09      353.49      1.90 o
  -3   1   7      120.34      125.48      1.05 o
  -2   1   7       91.76       90.08      0.93 o
  -1   1   7      180.72      174.26      2.77 o
   0   1   7       15.34       15.16      0.31 o
   1   1   7      181.62      169.67      1.64 o
   2   1   7       91.30       91.39      0.85 o
   3   1   7      118.21      127.04      0.59 o
   4   1   7      343.09      351.93      1.92 o
   5   1   7      407.23      418.43      1.32 o
   6   1   7      115.70      121.78      1.04 o
   7   1   7      134.13      130.23      1.06 o
   8   1   7       30.85       30.24      0.60 o
   9   1   7       18.57       16.95      0.26 o
  10   1   7       67.99       68.32      0.53 o
 -10   2   7       19.47       18.23      0.32 o
  -9   2   7      121.77      116.75      0.82 o
  -8   2   7        6.01        7.11      0.23 o
  -7   2   7       10.75       12.00      0.28 o
  -6   2   7       55.72       59.17      0.52 o
  -5   2   7       54.91       58.22      0.72 o
  -4   2   7       13.25       10.77      0.19 o
  -3   2   7       52.19       50.35      0.47 o
  -2   2   7      307.10      285.55      2.30 o
  -1   2   7        3.96        4.35      0.21 o
   0   2   7      459.62      468.34      1.57 o
   1   2   7        3.96        4.88      0.32 o
   2   2   7      307.21      281.34      2.94 o
   3   2   7       52.73       51.49      0.41 o
   4   2   7       13.73       10.94      0.23 o
   5   2   7       54.69       57.65      0.57 o
   6   2   7       56.33       59.24      0.92 o
   7   2   7       10.86       12.45      0.30 o
   8   2   7        6.00        7.16      0.24 o
   9   2   7      122.42      117.10      0.64 o
  10   2   7       19.51       19.11      0.30 o
 -10   3   7       13.51       13.98      0.28 o
  -9   3   7       75.66       81.47      0.69 o
  -8   3   7       40.13       38.46      0.71 o
  -7   3   7       80.71       76.77      1.42 o
  -6   3   7       55.65       47.65      0.68 o
  -5   3   7      227.54      215.68      1.31 o
  -4   3   7       10.54       11.85      0.31 o
  -3   3   7       29.24       28.22      0.39 o
  -2   3   7       75.54       78.22      1.55 o
  -1   3   7        2.66        3.20      0.17 o
   0   3   7       16.61       22.01      0.28 o
   1   3   7        2.54        3.23      0.32 o
   2   3   7       75.19       78.12      0.71 o
   3   3   7       30.32       29.74      0.62 o
   4   3   7       10.34       11.38      0.29 o
   5   3   7      227.72      216.68      1.36 o
   6   3   7       54.97       48.05      0.49 o
   7   3   7       80.92       77.72      0.84 o
   8   3   7       39.76       38.82      1.36 o
   9   3   7       75.72       81.05      0.67 o
  10   3   7       13.83       14.07      0.27 o
 -10   4   7       11.61       11.18      0.25 o
  -8   4   7       38.76       38.65      0.35 o
  -7   4   7       51.26       48.41      0.56 o
  -6   4   7      228.41      226.80      1.59 o
  -5   4   7       15.23       15.89      0.31 o
  -4   4   7      591.28      568.95      1.43 o
  -3   4   7       99.63       95.07      0.67 o
  -2   4   7      267.49      277.48      0.93 o
  -1   4   7      149.99      153.44      1.79 o
   0   4   7       50.44       52.83      0.35 o
   1   4   7      151.06      150.78      1.23 o
   2   4   7      265.82      270.36      2.30 o
   3   4   7       98.62       93.59      0.87 o
   4   4   7      592.94      572.44      2.13 o
   5   4   7       15.13       16.59      0.46 o
   6   4   7      228.85      224.81      1.39 o
   7   4   7       50.88       48.51      0.47 o
   8   4   7       38.76       38.93      0.58 o
   9   4   7       12.30        9.74      0.24 o
  10   4   7       11.78       12.48      0.26 o
 -10   5   7      125.74      125.28      0.61 o
  -8   5   7       50.88       55.16      0.57 o
  -7   5   7       32.45       29.30      0.54 o
  -6   5   7      104.98       96.45      0.64 o
  -5   5   7      171.07      176.85      1.49 o
  -4   5   7       19.17       17.74      0.33 o
  -3   5   7       39.19       37.17      0.46 o
  -2   5   7      203.60      190.67      1.61 o
  -1   5   7       96.07       94.28      1.13 o
   0   5   7      236.01      242.98      0.87 o
   1   5   7       95.51       95.87      1.02 o
   2   5   7      201.86      186.13      1.40 o
   3   5   7       39.96       38.17      0.36 o
   4   5   7       19.30       17.72      0.45 o
   5   5   7      173.15      177.94      2.50 o
   6   5   7      104.94       96.62      0.93 o
   7   5   7       33.50       30.41      0.39 o
   8   5   7       51.40       54.80      0.46 o
   9   5   7       16.36       22.24      0.63 o
  10   5   7      126.37      128.28      0.66 o
 -10   6   7      113.70      103.86      0.49 o
  -9   6   7       10.39       10.68      0.26 o
  -8   6   7       20.43       23.15      0.39 o
  -7   6   7        8.82        8.67      0.34 o
  -6   6   7      467.20      466.15      1.82 o
  -5   6   7       55.30       51.08      0.48 o
  -4   6   7     1139.80     1130.78      9.31 o
  -3   6   7       48.65       50.62      0.44 o
  -2   6   7      192.93      179.66      1.66 o
  -1   6   7       19.85       19.73      0.32 o
   0   6   7       16.35       16.88      0.27 o
   1   6   7       20.18       20.06      0.25 o
   2   6   7      192.49      176.32      1.48 o
   3   6   7       49.56       51.46      0.47 o
   4   6   7     1136.81     1133.20     13.88 o
   5   6   7       55.37       52.20      1.02 o
   6   6   7      467.88      469.19      1.92 o
   7   6   7        8.83        8.48      0.26 o
   8   6   7       20.38       23.66      0.45 o
   9   6   7       10.46       10.64      0.20 o
  10   6   7      113.37      113.81      0.58 o
  -9   7   7       51.33       57.09      0.45 o
  -8   7   7      159.05      172.12      0.94 o
  -4   7   7       90.09       83.78      0.74 o
  -2   7   7       44.29       48.11      0.61 o
  -1   7   7        2.02        1.90      0.16 o
   0   7   7       71.17       80.24      0.73 o
   1   7   7        2.06        2.09      0.17 o
   2   7   7       43.49       47.48      0.44 o
   3   7   7      165.79      169.45      0.69 o
   4   7   7       90.38       87.44      0.95 o
   5   7   7      102.28      101.97      1.58 o
   6   7   7       29.55       27.96      0.51 o
   7   7   7       21.68       23.67      0.47 o
   8   7   7      159.92      172.06      1.39 o
   9   7   7       52.04       58.63      0.37 o
  10   7   7       55.26       50.99      0.36 o
  -8   8   7       18.60       20.90      0.72 o
  -7   8   7       35.21       35.18      0.51 o
  -6   8   7      191.81      200.41      1.22 o
  -3   8   7        6.89        6.74      0.31 o
  -2   8   7       73.59       57.42      0.50 o
  -1   8   7       49.48       56.06      0.43 o
   0   8   7       15.00        8.63      0.24 o
   1   8   7       48.71       53.97      0.47 o
   2   8   7       74.02       57.72      0.48 o
   3   8   7        6.88        6.95      0.22 o
   4   8   7      193.84      191.65      0.87 o
   5   8   7       42.88       41.97      0.78 o
   6   8   7      190.59      196.15      1.18 o
   7   8   7       35.30       35.64      0.51 o
   8   8   7       18.51       20.87      0.27 o
   9   8   7       37.83       39.24      0.28 o
  -8   9   7      116.81      132.10      0.75 o
  -7   9   7       15.45       16.05      0.37 o
  -6   9   7        9.54        7.79      0.34 o
  -5   9   7       26.64       29.41      0.53 o
  -4   9   7       44.45       42.15      0.56 o
  -2   9   7      159.73      145.32      1.03 o
  -1   9   7       32.98       27.77      0.37 o
   0   9   7       36.02       53.96      0.49 o
   1   9   7       32.90       27.66      0.36 o
   2   9   7      158.28      145.91      1.72 o
   3   9   7       46.69       44.38      0.41 o
   4   9   7       44.05       42.86      0.66 o
   5   9   7       26.67       28.75      0.29 o
   6   9   7        9.23        8.46      0.31 o
   7   9   7       15.49       15.76      0.36 o
   8   9   7      117.17      132.25      0.93 o
   9   9   7        1.18        1.29      0.13 o
  -7  10   7       34.35       30.28      0.46 o
  -6  10   7       17.20       18.17      0.40 o
  -5  10   7       38.59       37.64      0.56 o
  -4  10   7       16.65       14.86      0.42 o
  -3  10   7        1.75        2.17      0.17 o
  -2  10   7       57.57       51.59      0.46 o
  -1  10   7      239.54      230.75      1.05 o
   0  10   7       38.37       43.70      0.46 o
   1  10   7      239.06      237.40      0.99 o
   2  10   7       57.49       51.03      0.53 o
   3  10   7        1.72        2.22      0.21 o
   4  10   7       16.56       14.97      0.52 o
   5  10   7       38.80       37.89      0.39 o
   6  10   7       17.69       18.78      0.36 o
   7  10   7       33.76       36.68      0.44 o
   8  10   7       19.48       16.32      0.32 o
  -8  11   7       16.74       17.96      0.26 o
  -7  11   7        8.01        7.43      0.25 o
  -6  11   7      113.11      113.68      0.80 o
  -5  11   7        7.44        7.14      0.30 o
  -4  11   7       26.54       24.19      0.32 o
  -3  11   7       17.59       16.70      0.23 o
  -2  11   7       65.38       59.34      0.39 o
  -1  11   7        4.30        4.35      0.14 o
   0  11   7       66.71       56.95      0.59 o
   1  11   7        4.31        4.14      0.23 o
   2  11   7       65.12       58.02      1.10 o
   3  11   7       17.37       16.75      0.43 o
   4  11   7       26.14       22.77      0.31 o
   5  11   7        7.27        6.79      0.24 o
   6  11   7      113.82      105.00      0.67 o
   7  11   7        8.08        6.94      0.15 o
   8  11   7       17.17       17.45      0.26 o
  -7  12   7       11.13       13.42      0.25 o
  -6  12   7       62.66       66.58      0.58 o
  -4  12   7        3.52        5.17      0.19 o
  -3  12   7       60.63       64.53      0.59 o
  -2  12   7        7.89        6.31      0.17 o
  -1  12   7      360.49      357.55      2.22 o
   0  12   7      121.86      121.00      0.66 o
   1  12   7      360.16      356.99      0.93 o
   2  12   7        8.05        6.34      0.23 o
   3  12   7       60.21       63.51      0.57 o
   4  12   7        3.70        5.07      0.19 o
   5  12   7       15.07       18.95      0.27 o
   6  12   7       62.78       62.34      0.54 o
   7  12   7       11.31       13.73      0.27 o
  -7  13   7       41.42       38.11      0.53 o
  -6  13   7       86.54      101.90      0.67 o
  -5  13   7       32.36       37.32      0.44 o
  -4  13   7        8.32        7.70      0.19 o
  -3  13   7        0.65        0.75      0.12 o
  -2  13   7       18.32       17.92      0.22 o
  -1  13   7      101.04      100.20      0.94 o
   0  13   7        0.67        1.27      0.15 o
   1  13   7      101.04      100.20      0.54 o
   2  13   7       18.44       17.96      0.28 o
   3  13   7        0.57        0.65      0.13 o
   4  13   7        8.10        6.78      0.15 o
   5  13   7       32.71       36.33      0.45 o
   6  13   7       86.80       92.67      0.57 o
   7  13   7       41.32       38.44      0.33 o
  -6  14   7        1.27        0.89      0.09 o
  -5  14   7        0.55        1.12      0.16 o
  -3  14   7       48.86       49.73      0.36 o
  -2  14   7       49.17       49.12      0.54 o
   0  14   7        0.57        0.31      0.13 o
   1  14   7      136.09      132.11      0.52 o
   2  14   7       48.83       49.95      0.52 o
   3  14   7       48.36       50.98      0.37 o
   4  14   7       12.74       13.05      0.21 o
   5  14   7        0.55        1.06      0.17 o
   6  14   7        1.25        0.88      0.10 o
  -3  15   7       31.03       25.21      0.30 o
  -2  15   7       54.47       52.09      1.24 o
  -1  15   7       35.37       38.46      0.41 o
   0  15   7        3.39        3.67      0.13 o
   1  15   7       35.16       37.63      0.27 o
   2  15   7       54.92       52.17      0.36 o
   3  15   7       30.56       27.57      0.69 o
   4  15   7       37.06       37.85      1.21 o
   5  15   7       57.17       58.83      0.40 o
  -2  16   7       37.92       35.28      0.34 o
  -1  16   7       28.99       28.07      0.26 o
   0  16   7        0.14        0.19      0.16 o
   1  16   7       28.85       27.48      0.20 o
   2  16   7       38.00       37.23      1.13 o
   3  16   7       82.47       87.20      1.53 o
   4  16   7       57.37       53.42      0.36 o
  -1  17   7       23.70       24.48      0.26 o
   0  17   7       54.51       63.44      0.42 o
   1  17   7       23.57       24.20      0.27 o
   0   0   8     1446.30     1306.54      6.57 o
   1   0   8       25.90       27.15      0.52 o
   2   0   8       10.55       11.27      0.25 o
   3   0   8       40.64       41.75      0.51 o
   4   0   8        4.28        3.41      0.16 o
   5   0   8        7.88        9.16      0.26 o
   6   0   8        0.03        0.10      0.19 o
   7   0   8       11.35       10.75      0.36 o
   8   0   8        0.77        1.66      0.16 o
   9   0   8       83.67       85.00      0.41 o
  -9   1   8       47.29       45.79      0.44 o
  -8   1   8        7.21        8.50      0.21 o
  -7   1   8        1.34        1.67      0.23 o
  -6   1   8       91.86       90.42      0.84 o
  -5   1   8       17.29       18.13      0.33 o
  -4   1   8      111.26      105.55      0.61 o
  -3   1   8      122.94      118.66      0.65 o
  -2   1   8      285.36      293.95      1.41 o
  -1   1   8      264.87      264.39      1.46 o
   1   1   8      264.25      259.71      1.38 o
   2   1   8      284.26      291.00      1.02 o
   3   1   8      122.48      117.01      0.74 o
   4   1   8      111.67      106.35      1.08 o
   5   1   8       16.75       18.12      0.79 o
   6   1   8       92.03       90.53      0.84 o
   7   1   8        1.32        1.60      0.31 o
   8   1   8        7.12        8.28      0.21 o
   9   1   8       47.63       46.99      0.32 o
  -8   2   8      111.87      113.45      0.56 o
  -7   2   8       14.46       14.38      0.28 o
  -6   2   8        8.78        6.33      0.28 o
  -5   2   8       21.08       22.56      0.52 o
  -4   2   8        2.00        1.05      0.15 o
  -3   2   8       21.78       23.67      0.28 o
  -2   2   8      647.28      668.17      1.98 o
  -1   2   8       15.37       15.12      0.41 o
   0   2   8      371.38      344.37      1.46 o
   1   2   8       14.94       15.99      0.40 o
   2   2   8      645.89      664.30      1.52 o
   3   2   8       22.31       23.92      0.26 o
   4   2   8        1.88        1.02      0.19 o
   5   2   8       21.06       22.51      0.35 o
   6   2   8        8.52        6.45      0.25 o
   7   2   8       14.33       13.76      0.29 o
   8   2   8      112.03      114.89      1.43 o
   9   2   8      114.39      114.00      0.48 o
  -8   3   8       16.64       17.27      0.28 o
  -7   3   8       23.31       19.14      0.30 o
  -6   3   8       87.23       84.62      0.82 o
  -5   3   8       92.71       95.06      0.87 o
  -4   3   8       58.69       56.21      0.47 o
  -3   3   8       57.55       55.58      0.40 o
  -2   3   8       89.28       91.35      0.80 o
  -1   3   8      105.12      110.51      0.93 o
   0   3   8      475.80      473.09      4.46 o
   1   3   8      105.95      110.82      0.92 o
   2   3   8       89.68       90.95      1.15 o
   3   3   8       56.99       54.38      0.48 o
   4   3   8       58.81       55.59      0.49 o
   5   3   8       92.88       95.97      0.90 o
   6   3   8       86.45       83.67      0.59 o
   7   3   8       23.50       19.08      0.43 o
   8   3   8       16.77       17.91      0.26 o
   9   3   8       21.18       21.80      0.22 o
  -9   4   8       67.39       63.31      0.46 o
  -7   4   8       27.05       23.76      0.31 o
  -6   4   8        6.17        7.75      0.24 o
  -5   4   8       82.08       87.06      0.87 o
  -4   4   8       76.79       77.42      0.57 o
  -3   4   8       51.64       54.92      0.33 o
  -2   4   8      111.29      113.93      0.64 o
  -1   4   8       46.50       41.95      0.61 o
   0   4   8      887.20      915.09      7.19 o
   1   4   8       47.09       43.28      0.61 o
   2   4   8      112.23      113.28      0.53 o
   3   4   8       51.47       56.51      0.47 o
   4   4   8       77.50       79.53      0.58 o
   5   4   8       82.28       86.96      0.98 o
   6   4   8        6.57        8.84      0.25 o
   7   4   8       27.48       25.08      0.46 o
   8   4   8       28.99       30.16      0.30 o
   9   4   8       67.76       63.25      0.47 o
  -9   5   8       26.15       29.42      0.30 o
  -7   5   8       16.91       18.17      0.38 o
  -6   5   8        1.01        2.65      0.27 o
  -5   5   8      249.66      233.08      1.29 o
  -4   5   8       35.98       37.63      0.56 o
  -3   5   8       34.64       31.59      0.29 o
  -2   5   8       97.43       94.15      0.84 o
  -1   5   8      166.13      164.70      0.77 o
   0   5   8       85.88       81.21      1.15 o
   1   5   8      165.37      165.03      1.02 o
   2   5   8       96.78       92.01      0.81 o
   3   5   8       34.48       31.72      0.31 o
   4   5   8       36.06       37.67      0.32 o
   5   5   8      247.91      232.37      1.33 o
   6   5   8        0.99        2.00      0.20 o
   7   5   8       16.91       18.11      0.29 o
   8   5   8        0.50        0.51      0.14 o
   9   5   8       26.72       29.65      0.31 o
  -7   6   8       92.33       92.36      0.71 o
  -3   6   8       25.00       25.52      0.44 o
  -2   6   8       10.53       10.15      0.26 o
  -1   6   8       94.34       97.48      0.65 o
   0   6   8        2.42        4.09      0.20 o
   1   6   8       94.41       97.74      0.63 o
   2   6   8       10.97       10.89      0.26 o
   3   6   8       24.92       25.61      0.27 o
   4   6   8       78.44       76.31      0.50 o
   5   6   8      183.33      178.54      1.29 o
   6   6   8       11.90       15.60      0.35 o
   7   6   8       92.76       92.42      1.40 o
   8   6   8       20.86       18.97      0.23 o
   9   6   8        5.15        5.51      0.11 o
  -8   7   8       59.20       51.39      0.49 o
  -7   7   8       32.17       30.80      0.43 o
  -6   7   8       18.42       14.29      0.38 o
  -3   7   8       61.57       60.56      0.64 o
  -2   7   8      130.70      125.18      0.86 o
  -1   7   8       61.56       58.14      0.48 o
   0   7   8       37.69       30.75      0.37 o
   1   7   8       61.16       57.40      0.49 o
   2   7   8      131.49      126.82      0.89 o
   3   7   8       60.73       62.42      0.39 o
   4   7   8        8.72        8.62      0.21 o
   5   7   8       23.91       25.59      0.45 o
   6   7   8       18.37       14.61      0.26 o
   7   7   8       32.28       30.59      0.31 o
   8   7   8       59.20       60.48      0.93 o
  -8   8   8       10.91       11.75      0.21 o
  -7   8   8        5.11        4.77      0.23 o
  -6   8   8       58.78       62.31      0.62 o
  -2   8   8       87.57       91.31      0.82 o
  -1   8   8       11.83       10.71      0.21 o
   0   8   8        0.39        0.72      0.15 o
   1   8   8       12.01       11.31      0.26 o
   2   8   8       87.14       93.09      0.93 o
   3   8   8       88.15       92.06      0.78 o
   4   8   8      107.91      107.75      0.87 o
   5   8   8       16.32       16.49      0.35 o
   6   8   8       59.51       60.98      0.40 o
   7   8   8        5.05        4.71      0.18 o
   8   8   8       10.89       12.04      0.35 o
  -8   9   8       55.52       30.79      0.29 o
  -7   9   8       53.13       61.24      0.52 o
  -5   9   8       69.09       73.04      0.68 o
  -2   9   8        0.10        0.30      0.15 o
  -1   9   8       18.15       18.38      0.29 o
   0   9   8      179.25      168.15      0.80 o
   1   9   8       17.73       17.37      0.26 o
   2   9   8        0.08        0.27      0.17 o
   3   9   8       46.34       45.30      0.45 o
   4   9   8       48.58       52.03      0.85 o
   5   9   8       69.24       71.73      0.42 o
   6   9   8       13.24       15.27      0.22 o
   7   9   8       53.29       61.94      0.53 o
   8   9   8       55.51       52.27      0.36 o
  -6  10   8       30.00       35.76      0.42 o
  -5  10   8        9.83       12.24      0.32 o
  -4  10   8       23.34       22.66      0.41 o
  -3  10   8       17.53       14.49      0.25 o
  -2  10   8       44.89       48.76      0.40 o
  -1  10   8       27.30       24.87      0.45 o
   0  10   8        6.04        5.87      0.22 o
   1  10   8       27.35       24.09      0.34 o
   2  10   8       43.67       47.85      0.68 o
   3  10   8       17.21       14.19      0.54 o
   4  10   8       22.95       22.67      0.29 o
   5  10   8       10.12       11.78      0.26 o
   6  10   8       30.29       33.96      0.42 o
   7  10   8       46.55       47.70      0.68 o
  -7  11   8       14.21       14.17      0.22 o
  -6  11   8        0.95        2.66      0.18 o
  -5  11   8       65.36       74.01      0.59 o
  -4  11   8       24.24       25.44      0.39 o
  -3  11   8        7.18        6.02      0.18 o
  -2  11   8        2.05        1.39      0.17 o
  -1  11   8       32.40       29.33      0.33 o
   0  11   8       15.16       12.23      0.20 o
   1  11   8       32.04       28.13      0.54 o
   2  11   8        2.09        1.61      0.18 o
   3  11   8        7.29        6.26      0.20 o
   4  11   8       24.24       25.65      0.66 o
   5  11   8       64.91       67.15      0.47 o
   6  11   8        1.05        2.99      0.12 o
   7  11   8       14.42       15.10      0.22 o
  -5  12   8        7.66        8.14      0.22 o
  -3  12   8        5.19        5.12      0.18 o
  -2  12   8       10.23        9.85      0.16 o
  -1  12   8       13.92       14.63      0.25 o
   0  12   8        9.65       10.40      0.23 o
   1  12   8       14.22       14.16      0.20 o
   2  12   8        9.85        9.73      0.33 o
   3  12   8        5.09        5.17      0.14 o
   4  12   8       34.99       37.40      0.32 o
   5  12   8        7.62        7.77      0.22 o
   6  12   8       10.28       10.31      0.14 o
  -5  13   8       47.07       54.23      0.40 o
  -4  13   8       44.53       53.55      0.41 o
  -3  13   8       59.00       59.26      0.32 o
  -2  13   8        2.32        2.60      0.13 o
  -1  13   8       10.23        8.82      0.19 o
   0  13   8        0.13        0.12      0.14 o
   1  13   8       10.36        8.64      0.16 o
   2  13   8        2.40        2.75      0.15 o
   3  13   8       58.78       60.31      0.36 o
   4  13   8       44.53       52.47      0.45 o
   5  13   8       46.90       53.65      0.40 o
  -2  14   8       32.10       33.83      0.38 o
  -1  14   8        5.21        6.07      0.15 o
   0  14   8        5.08        7.92      0.17 o
   1  14   8        5.06        5.58      0.13 o
   2  14   8       31.32       34.44      0.27 o
   3  14   8       18.32       17.46      0.20 o
   4  14   8       63.62       64.72      0.42 o
  -1  15   8        3.16        2.92      0.26 o
   0  15   8        3.00        3.63      0.11 o
   1  15   8        3.23        2.84      0.27 o
   2  15   8       24.05       24.00      0.69 o
   0   0   9     2355.04     2362.57     16.34 o
   1   0   9      161.21      165.42      1.08 o
   2   0   9      141.58      151.78      1.01 o
   3   0   9      194.89      204.31      0.83 o
   4   0   9        9.60        9.72      0.25 o
   5   0   9       62.42       57.61      0.99 o
   6   0   9       35.47       37.92      0.79 o
   7   0   9        1.03        0.70      0.10 o
   8   0   9        8.84        8.62      0.21 o
  -7   1   9        9.73        9.92      0.20 o
  -6   1   9       28.97       31.64      0.34 o
  -5   1   9        1.14        1.51      0.19 o
  -4   1   9       24.10       25.99      0.34 o
  -3   1   9       50.22       49.43      0.60 o
  -2   1   9      102.88      108.17      0.88 o
  -1   1   9      154.76      154.88      1.06 o
   0   1   9       63.23       65.20      0.74 o
   1   1   9      156.32      155.85      1.04 o
   2   1   9      102.81      107.74      0.91 o
   3   1   9       50.78       50.56      0.41 o
   4   1   9       23.20       25.09      0.42 o
   5   1   9        1.09        1.46      0.18 o
   6   1   9       29.11       31.89      0.34 o
   7   1   9        9.66        9.64      0.16 o
   8   1   9        0.88        0.65      0.10 o
  -7   2   9       15.86       15.78      0.32 o
  -6   2   9        6.93        6.31      0.21 o
  -5   2   9       26.29       26.79      0.38 o
  -4   2   9       14.57       16.43      0.44 o
  -3   2   9      144.67      141.25      0.91 o
  -2   2   9      157.75      153.94      1.03 o
  -1   2   9      252.35      251.77      1.35 o
   0   2   9      412.08      430.61      1.75 o
   1   2   9      252.09      250.24      1.98 o
   2   2   9      157.90      153.04      0.70 o
   3   2   9      144.09      143.08      1.08 o
   4   2   9       14.33       16.40      0.28 o
   5   2   9       25.70       25.76      0.26 o
   6   2   9        7.09        6.97      0.15 o
   7   2   9       15.86       16.16      0.23 o
   8   2   9        8.95        7.18      0.14 o
  -6   3   9       24.95       23.15      0.39 o
  -5   3   9       19.41       18.53      0.38 o
  -4   3   9       17.58       15.06      0.36 o
  -3   3   9       24.66       23.30      0.42 o
  -2   3   9       13.74       14.26      0.39 o
  -1   3   9       10.44       12.93      0.40 o
   0   3   9      146.41      140.00      1.02 o
   1   3   9       10.89       12.83      0.26 o
   2   3   9       13.99       13.61      0.21 o
   3   3   9       24.53       24.35      0.31 o
   4   3   9       17.35       15.73      0.23 o
   5   3   9       19.28       19.29      0.22 o
   6   3   9       24.92       23.76      0.21 o
   7   3   9        5.33        5.92      0.17 o
   8   3   9        5.38        5.02      0.15 o
  -3   4   9       84.73       85.48      0.77 o
  -2   4   9       64.09       63.65      0.71 o
  -1   4   9      251.07      261.33      1.36 o
   0   4   9       17.41       16.96      0.44 o
   1   4   9      250.14      262.15      1.36 o
   2   4   9       63.63       63.99      0.69 o
   3   4   9       85.30       86.97      0.56 o
   4   4   9       50.31       50.03      0.43 o
   5   4   9       83.35       82.33      0.41 o
   6   4   9      106.76      113.52      0.55 o
   7   4   9        9.26        8.32      0.17 o
   8   4   9       17.34       17.99      0.75 o
  -2   5   9        6.75        5.96      0.53 o
  -1   5   9       65.02       66.33      0.73 o
   0   5   9        6.10        7.43      0.35 o
   1   5   9       64.84       66.82      0.72 o
   2   5   9        6.57        5.87      0.30 o
   3   5   9       45.47       50.67      0.33 o
   4   5   9       30.28       29.13      0.31 o
   5   5   9       23.08       21.39      0.21 o
   6   5   9       10.77       11.78      0.26 o
   7   5   9       16.12       16.25      0.20 o
   8   5   9        0.68        1.47      0.11 o
  -7   6   9       36.37       46.18      0.39 o
  -6   6   9      133.33      140.68      0.81 o
  -2   6   9      162.17      155.66      0.96 o
  -1   6   9       80.45       79.79      0.54 o
   0   6   9      152.71      162.07      1.06 o
   1   6   9       80.70       80.03      0.75 o
   2   6   9      161.14      158.13      1.00 o
   3   6   9      195.79      192.74      1.50 o
   4   6   9       33.34       30.11      0.30 o
   5   6   9      137.45      139.24      0.60 o
   6   6   9      133.35      139.72      0.55 o
   7   6   9       36.76       46.48      0.49 o
  -7   7   9       12.54       15.54      0.23 o
  -6   7   9       18.39       20.94      0.33 o
  -5   7   9       27.51       28.38      0.42 o
  -2   7   9       77.58       75.29      0.67 o
  -1   7   9        1.95        2.42      0.19 o
   0   7   9       12.34       12.61      0.33 o
   1   7   9        1.97        2.40      0.18 o
   2   7   9       77.51       80.72      0.70 o
   3   7   9       29.99       29.47      0.40 o
   4   7   9       20.42       27.33      0.27 o
   5   7   9       27.36       28.24      0.67 o
   6   7   9       18.54       20.25      0.52 o
   7   7   9       12.16       14.81      0.23 o
  -6   8   9        7.05        9.00      0.22 o
  -5   8   9       46.20       45.15      0.47 o
  -4   8   9        6.94        5.50      0.26 o
  -2   8   9       22.63       27.21      0.43 o
  -1   8   9       43.47       42.14      0.40 o
   0   8   9       71.23       67.43      0.80 o
   1   8   9       43.25       42.33      0.31 o
   2   8   9       22.66       27.54      0.31 o
   3   8   9       73.42       69.22      0.44 o
   4   8   9        7.08        6.07      0.17 o
   5   8   9       46.19       45.86      0.46 o
   6   8   9        7.09        8.93      0.22 o
  -6   9   9       12.36        9.84      0.21 o
  -5   9   9       48.21       47.97      0.44 o
  -4   9   9       12.07       14.22      0.30 o
  -3   9   9       18.40       20.72      0.36 o
  -2   9   9        4.68        4.81      0.24 o
  -1   9   9       21.84       24.01      0.27 o
   0   9   9        0.23        0.47      0.15 o
   1   9   9       21.71       24.49      0.62 o
   2   9   9        4.61        4.78      0.27 o
   3   9   9       18.74       21.54      0.39 o
   4   9   9       11.59       13.97      0.20 o
   5   9   9       48.18       47.64      0.43 o
   6   9   9       12.48        9.57      0.19 o
  -5  10   9        7.19        7.78      0.20 o
  -4  10   9       19.91       24.40      0.32 o
  -3  10   9        7.67        7.19      0.23 o
  -2  10   9       23.99       21.26      0.35 o
  -1  10   9       19.17       17.32      0.27 o
   0  10   9       21.03       22.58      0.27 o
   1  10   9       19.21       17.14      0.36 o
   2  10   9       24.04       20.02      0.36 o
   3  10   9        7.33        6.68      0.15 o
   4  10   9       19.74       23.42      0.36 o
   5  10   9        7.37        7.66      0.20 o
  -4  11   9      111.71      102.43      0.54 o
  -3  11   9       31.28       22.98      0.28 o
  -2  11   9       28.67       28.09      0.36 o
  -1  11   9       11.97       10.55      0.37 o
   0  11   9        3.88        1.76      0.13 o
   1  11   9       11.92       10.73      0.30 o
   2  11   9       29.09       27.46      0.39 o
   3  11   9       31.57       29.00      1.84 o
   4  11   9      111.92      102.13      0.50 o
   5  11   9       47.81       47.04      0.34 o
  -2  12   9       10.32       11.35      0.23 o
  -1  12   9        3.64        2.90      0.18 o
   0  12   9       16.46       14.43      0.18 o
   1  12   9        3.73        2.81      0.18 o
   2  12   9       10.22       11.04      0.16 o
   3  12   9       42.47       37.89      0.23 o
   4  12   9       26.71       26.86      0.26 o
  -1  13   9        8.87        8.96      0.20 o
   0  13   9        3.47        4.41      0.17 o
   1  13   9        8.76        9.26      0.20 o
   2  13   9       19.55       16.83      0.22 o
   0   0  10       72.16       71.00      0.66 o
   1   0  10        5.10        6.12      0.30 o
   2   0  10       56.69       63.27      0.51 o
   3   0  10      106.07      101.46      0.76 o
   4   0  10        5.97        3.53      0.14 o
   5   0  10        1.35        2.41      0.12 o
   6   0  10        1.72        1.70      0.12 o
  -6   1  10       27.56       27.04      0.28 o
  -5   1  10       24.16       25.14      0.35 o
  -3   1  10       45.43       46.35      0.53 o
  -2   1  10       73.27       75.63      0.69 o
  -1   1  10       16.50       15.87      0.26 o
   0   1  10        4.03        3.78      0.18 o
   1   1  10       16.85       16.70      0.26 o
   2   1  10       73.45       76.54      0.69 o
   3   1  10       46.05       47.97      0.53 o
   4   1  10        3.68        3.11      0.13 o
   5   1  10       24.13       24.09      0.33 o
   6   1  10       27.29       25.88      0.28 o
  -6   2  10       25.18       25.41      0.28 o
  -2   2  10       74.48       74.98      0.64 o
  -1   2  10       33.53       34.74      0.48 o
   0   2  10      193.31      207.04      2.75 o
   1   2  10       32.67       33.60      0.39 o
   2   2  10       75.27       78.03      0.69 o
   3   2  10       51.08       55.31      0.56 o
   4   2  10       27.66       32.35      1.10 o
   5   2  10      109.00      102.32      2.95 o
   6   2  10       24.92       23.25      0.26 o
  -6   3  10        4.26        4.33      0.16 o
  -2   3  10        3.21        4.02      0.24 o
  -1   3  10      124.06      125.93      0.86 o
   0   3  10        2.22        3.31      0.17 o
   1   3  10      123.72      123.74      0.86 o
   2   3  10        3.25        4.15      0.26 o
   3   3  10        7.44        9.04      0.28 o
   4   3  10       52.03       50.98      1.89 o
   5   3  10        1.00        1.22      0.09 o
   6   3  10        4.24        4.21      0.14 o
  -6   4  10      105.68       90.12      0.47 o
  -1   4  10       29.42       29.14      0.54 o
   0   4  10      237.75      236.45      1.40 o
   1   4  10       28.86       28.71      0.45 o
   2   4  10       22.97       25.34      0.40 o
   3   4  10       19.91       20.65      0.35 o
   4   4  10        5.66        4.69      0.14 o
   5   4  10       37.75       33.74      0.22 o
  -6   5  10        2.63        2.31      0.12 o
  -5   5  10       17.36       15.34      0.27 o
  -1   5  10       60.07       59.42      0.59 o
   0   5  10       37.52       36.30      0.34 o
   1   5  10       60.52       60.81      0.59 o
   2   5  10       67.62       67.39      0.59 o
   3   5  10       24.30       24.34      0.36 o
   4   5  10       18.96       15.12      0.78 o
   5   5  10       17.36       15.82      0.21 o
  -5   6  10        9.69        8.12      0.20 o
   0   6  10        5.94        4.03      0.17 o
   1   6  10       66.20       67.82      0.80 o
   2   6  10        2.74        3.92      0.16 o
   3   6  10       81.26       82.51      0.74 o
   4   6  10       12.32       11.54      1.41 o
   5   6  10        9.64        8.57      0.18 o
  -5   7  10        9.60        6.22      0.16 o
  -4   7  10        7.97        6.78      0.20 o
  -1   7  10       29.66       30.29      0.37 o
   0   7  10        6.82        7.83      0.24 o
   1   7  10       29.22       30.27      0.40 o
   2   7  10        5.29        4.33      0.22 o
   3   7  10        9.81        9.30      0.24 o
   4   7  10        8.17        9.09      0.21 o
  -4   8  10       34.32       25.93      0.27 o
  -3   8  10       28.74       14.54      0.23 o
  -2   8  10       98.71       49.10      0.40 o
  -1   8  10       73.51       67.95      0.50 o
   0   8  10       24.17       22.90      0.33 o
   1   8  10       73.10       67.26      0.53 o
   2   8  10       98.58      105.02      0.63 o
   3   8  10       28.13       25.78      0.31 o
   4   8  10       33.78       35.72      0.31 o
  -1   9  10       34.76       31.86      0.33 o
   0   9  10       28.47       27.49      0.33 o
   1   9  10       34.09       31.52      0.35 o
   2   9  10        0.93        0.59      0.13 o
   3   9  10       98.56       95.79      0.51 o
   0  10  10        0.97        1.05      0.13 o
   1  10  10       37.45       35.46      0.33 o
   2  10  10       23.39       22.62      0.25 o
   0   0  11       58.91       63.01      0.47 o
   1   0  11       22.79       21.83      0.30 o
   2   0  11       82.51       79.98      0.52 o
   3   0  11        0.19        0.24      0.13 o
   4   0  11       82.99       88.69      0.43 o
  -4   1  11       29.51       26.95      0.25 o
  -3   1  11       32.61       35.23      0.33 o
  -2   1  11       10.86       11.31      0.23 o
  -1   1  11       38.31       39.54      0.38 o
   0   1  11       14.07       15.23      0.18 o
   1   1  11       37.93       40.01      0.39 o
   2   1  11       10.99       11.38      0.24 o
   3   1  11       32.50       35.05      0.33 o
  -3   2  11       21.13       22.22      0.27 o
  -2   2  11       26.13       27.65      0.31 o
  -1   2  11       72.24       73.78      0.48 o
   0   2  11       13.06       11.83      0.25 o
   1   2  11       72.42       72.37      0.51 o
   2   2  11       25.76       27.98      0.32 o
   3   2  11       21.09       21.75      0.26 o
  -3   3  11       14.78       14.20      0.21 o
  -2   3  11       52.88       51.86      0.39 o
  -1   3  11       75.33       72.97      0.45 o
   0   3  11        5.34        4.19      0.18 o
   1   3  11       75.09       72.04      0.46 o
   2   3  11       53.31       50.91      0.40 o
   3   3  11       14.69       14.12      0.15 o
  -3   4  11       41.36       40.57      0.30 o
  -2   4  11        2.92        3.01      0.13 o
   1   4  11       78.47       77.04      0.46 o
   2   4  11        2.92        3.06      0.10 o
   3   4  11       41.39       38.89      0.32 o
   1   5  11        2.54        2.25      0.12 o
   2   5  11       42.43       39.90      0.31 o
 
